# Supplementary material for: RNA G-quadruplex in TMPRSS2 reduces SARS-CoV-2 infection
Source: Nat Commun. 2022 Mar 17;13:1444. doi: 10.1038/s41467-022-29135-5 (PMC8931161; doi:10.1038/s41467-022-29135-5)
Supplement: Supplementary file 4 — Source Data [file 41467_2022_29135_MOESM4_ESM.xlsx]

## Sheet: Fig. 1
	a				c (left)							c (middle)							c (right)							d
		G-score	Consercation			PQS-675, WT, K+	PQS-675, WT, Li+	PQS-675, Mut, K+	PQS-1281, WT, K+	PQS-1281, WT, Li+			PQS-675, WT, K+	PQS-675, WT, Li+	PQS-675, Mut, K+	PQS-1281, WT, K+	PQS-1281, WT, Li+			PQS-675, WT, K+	PQS-675, WT, Li+	PQS-675, Mut, K+	PQS-1281, WT, K+	PQS-1281, WT, Li+			PQS-675, WT, K+	PQS-675, WT, K+, PDS	PQS-675, WT, Li+	PQS-675, WT, Li+, PDS	PQS-675, Mut, K+	PQS-675, Mut, K+, PDS
	PQS-1352	18	3.61054		320	0.44101	0.131809	0.15517	0.173653	0.168279		550	2.17	2.89	2.9	2.8	2.18		454	2.5987	2.3663	2.5024	2.5368	2.3561		510	2.112	2.479	2.51	2.831	3.854	3.343
	PQS-788	19	2.62143		319	0.481014	0.161958	0.11127	0.205033	0.236307		552	2.22	2.8	2.69	2.7	2.06		456	2.7209	2.445	2.626	2.5938	2.4361		511	2.159	2.561	2.548	2.94	4.007	3.414
	PQS-1682	20	2.82491		318	0.440951	0.152781	0.0843	0.197313	0.229506		554	2.03	2.6	2.59	2.5	2.04		458	2.8293	2.5701	2.7218	2.6731	2.5341		512	2.178	2.575	2.558	2.887	4.063	3.533
	PQS-1762	20	3.44148		317	0.411562	0.094155	0.09836	0.147126	0.17081		556	2	2.63	2.42	2.36	1.98		460	3.0026	2.6224	2.8033	2.7942	2.5985		513	2.188	2.642	2.623	3.021	4.151	3.618
	PQS-2302	20	2.62808		316	0.464547	0.137063	0.0909	0.210904	0.200861		558	1.88	2.49	2.54	2.32	1.93		462	3.0949	2.7066	2.9135	2.8408	2.6694		514	2.27	2.676	2.631	3.066	4.179	3.703
	PQS-21	21	-0.91024		315	0.442308	0.124493	0.00285	0.178036	0.191803		560	1.85	2.33	2.29	2.24	1.89		464	3.2128	2.765	3.0003	2.877	2.7228		515	2.273	2.769	2.667	3.194	4.373	3.668
	PQS-33	21	-0.80505		314	0.439676	0.081704	0.08145	0.162356	0.184939		562	1.87	2.46	2.35	2.27	1.84		466	3.3376	2.8442	3.0931	2.9544	2.7974		516	2.375	2.682	2.729	3.13	4.342	3.793
	PQS-1281	28	2.94647		313	0.398604	0.067123	0.07792	0.131871	0.152353		564	1.76	2.21	2.33	2.22	1.73		468	3.4284	2.9089	3.2073	3.032	2.8437		517	2.341	2.763	2.73	3.254	4.458	3.813
	PQS-675	34	1.87248		312	0.401891	0.059691	0.0424	0.132957	0.166421		566	1.83	2.29	2.27	2.17	1.67		470	3.5658	2.9779	3.2629	3.0923	2.925		518	2.4	2.934	2.829	3.239	4.52	3.846
	PQS-2303	38	-1.07049		311	0.407415	0.085012	0.14236	0.156088	0.177161		568	1.88	2.13	2.27	2.05	1.68		472	3.6818	3.0341	3.3663	3.1399	2.9582		519	2.407	2.845	2.784	3.288	4.49	3.885
					310	0.336258	-0.0155	0.0883	0.071416	0.087884		570	1.9	2.08	2.16	1.98	1.67		474	3.776	3.1113	3.4392	3.1785	3.0161		520	2.463	2.925	2.84	3.226	4.556	3.955
					309	0.413492	0.054739	0.11497	0.129396	0.155261		572	1.81	2.05	2.11	2	1.65		476	3.8488	3.1218	3.5056	3.2136	3.0629		521	2.517	2.898	2.863	3.326	4.579	3.95
					308	0.414814	0.055737	0.07772	0.145425	0.164617		574	1.82	1.93	2.11	2.09	1.64		478	3.9519	3.1489	3.5987	3.2183	3.1038		522	2.442	3.021	2.835	3.306	4.505	3.901
					307	0.390588	0.047695	0.13895	0.134235	0.17097		576	1.9	1.94	2.07	1.88	1.62		480	3.9756	3.2047	3.6277	3.2425	3.0972		523	2.446	2.948	2.887	3.219	4.552	3.896
					306	0.474097	0.115175	0.15584	0.226943	0.232018		578	1.92	1.88	2.02	1.82	1.56		482	4.0326	3.1918	3.6326	3.2366	3.1278		524	2.546	2.84	2.907	3.401	4.563	3.875
					305	0.434457	0.058734	0.09522	0.152973	0.195637		580	1.84	2.04	2.07	1.89	1.68		484	4.0836	3.2396	3.6713	3.2588	3.1447		525	2.496	3.001	2.817	3.366	4.437	3.809
					304	0.465937	0.045034	-0.0074	0.192975	0.18891		582	1.96	1.81	1.78	1.88	1.54		486	4.091	3.2152	3.7144	3.2485	3.1433		526	2.579	2.999	2.827	3.261	4.422	3.916
					303	0.420867	0.060245	0.26566	0.205815	0.20326		584	1.98	1.86	2.03	1.89	1.51		488	4.1003	3.2616	3.6868	3.2576	3.1603		527	2.527	3.004	2.84	3.315	4.378	3.781
					302	0.467759	0.093414	0.14704	0.244874	0.218752		586	1.98	2	1.86	1.91	1.41		490	4.1127	3.2543	3.6768	3.2613	3.1326		528	2.536	2.956	2.89	3.323	4.329	3.72
					301	0.485974	0.080211	0.21304	0.256424	0.240135		588	2.14	1.99	1.97	1.83	1.56		492	4.0543	3.2333	3.6763	3.2599	3.1561		529	2.514	2.893	2.868	3.22	4.311	3.698
					300	0.437508	0.019726	0.18711	0.182033	0.18616		590	2.44	1.93	2.01	1.84	1.71		494	4.0606	3.2176	3.6576	3.2215	3.1505		530	2.524	2.928	2.843	3.199	4.306	3.707
					299	0.349894	-0.11271	0.15534	0.122604	0.053315		592	2.74	1.88	2	2.07	1.64		496	4.0075	3.1991	3.6508	3.2202	3.1009		531	2.539	2.978	2.787	3.235	4.096	3.631
					298	0.593909	0.151323	0.24288	0.363014	0.298797		594	2.96	2.05	2.07	2.14	1.85		498	3.9627	3.141	3.5893	3.1636	3.0482		532	2.563	2.878	2.745	3.2	4.045	3.677
					297	0.407859	-0.00359	0.35281	0.21496	0.159385		596	4.29	2.2	2.48	2.17	2.15		500	3.8865	3.1094	3.5023	3.1398	2.9947		533	2.53	2.885	2.77	3.188	4.135	3.491
					296	0.501552	0.045278	0.323	0.260868	0.20887		598	4.93	2.38	2.66	2.36	2.34		502	3.7801	2.9964	3.4251	3.0486	2.9301		534	2.557	2.931	2.789	3.15	4.082	3.601
					295	0.424704	0.012043	0.4188	0.224592	0.168423		600	6.38	2.67	2.85	2.69	2.78		504	3.6885	2.9386	3.3089	2.9554	2.8388		535	2.62	2.872	2.694	3.086	3.916	3.487
					294	0.412096	-0.06373	0.40293	0.145473	0.107061		602	7.74	2.84	2.92	3.22	3.16		506	3.5682	2.8853	3.2525	2.9148	2.8073		536	2.544	2.894	2.685	3.125	3.961	3.435
					293	0.444693	-0.00645	0.51987	0.174911	0.148391		604	8.97	3.14	3.23	3.43	3.51		508	3.475	2.7985	3.1648	2.8415	2.7319		537	2.527	2.895	2.721	3.151	3.994	3.504
					292	0.573151	0.07571	0.59223	0.255551	0.219094		606	9.9	3.47	3.7	3.71	3.94		510	3.3799	2.76	3.1043	2.773	2.6794		538	2.548	2.86	2.818	3.111	3.884	3.441
					291	0.511362	0.052647	0.69431	0.249894	0.213106		608	10.78	3.4	3.97	3.98	4.17		512	3.2857	2.7053	3.0329	2.7025	2.6155		539	2.545	2.9	2.731	3.099	3.804	3.379
					290	0.628635	0.11216	0.69312	0.317544	0.243927		610	11.14	3.62	3.8	3.81	4.3		514	3.2479	2.6378	2.9799	2.6626	2.5919		540	2.555	2.906	2.792	3.111	3.891	3.47
					289	0.638826	0.122504	0.78328	0.250359	0.238144		612	11.87	3.57	4.11	4.14	4.44		516	3.1716	2.62	2.9049	2.6573	2.5441		541	2.529	2.885	2.69	3.014	3.796	3.401
					288	0.747447	0.214174	0.94524	0.355866	0.354434		614	11.15	3.79	4.37	4.28	4.44		518	3.0681	2.5203	2.8188	2.5542	2.4685		542	2.56	2.854	2.693	3.069	3.683	3.352
					287	0.775736	0.250868	1.01252	0.360769	0.322788		616	11.21	3.82	4.04	4.24	4.48		520	2.9946	2.4561	2.7772	2.4831	2.3973		543	2.49	2.843	2.618	3.065	3.724	3.297
					286	0.848752	0.343963	0.99609	0.421722	0.348341		618	9.38	3.68	4.27	3.92	4.2		522	2.8825	2.3839	2.6403	2.4008	2.3516		544	2.561	2.741	2.646	2.993	3.659	3.341
					285	0.862671	0.333206	1.09849	0.399828	0.32762		620	8.66	3.66	4.1	4.01	4.02		524	2.7714	2.2893	2.5709	2.344	2.2533		545	2.569	2.781	2.601	2.947	3.725	3.278
					284	0.959322	0.343318	1.24852	0.419354	0.397042		622	7.79	3.29	3.62	3.9	3.65		526	2.6711	2.222	2.4745	2.2509	2.1806		546	2.561	2.876	2.57	3.051	3.754	3.256
					283	1.08974	0.498926	1.41518	0.498293	0.479337		624	6.97	3.47	3.78	3.57	3.29		528	2.5643	2.1311	2.3712	2.2053	2.0941		547	2.597	2.895	2.644	3.01	3.629	3.387
					282	1.12311	0.576922	1.45015	0.512832	0.486682		626	6.64	3.11	3.78	3.31	3.2		530	2.4759	2.0967	2.2776	2.1191	2.0431		548	2.605	2.859	2.616	3.06	3.629	3.359
					281	1.1364	0.504328	1.57443	0.402314	0.400886		628	5.82	3.12	3.27	3.65	3.16		532	2.3758	2.0211	2.2261	2.0164	1.9789		549	2.668	2.948	2.609	3.08	3.603	3.271
					280	1.21184	0.56771	1.85297	0.42403	0.435813		630	6.31	3.21	3.64	3.51	3.15		534	2.3291	1.9841	2.1615	1.9893	1.9227		550	2.659	2.961	2.63	3.113	3.646	3.422
					279	1.3692	0.745716	2.0263	0.548428	0.553416		632	6.2	3.25	3.29	3.93	3.25		536	2.2634	1.9238	2.0979	1.9505	1.8887		551	2.756	3.137	2.657	3.147	3.714	3.341
					278	1.51379	0.834539	1.97312	0.557175	0.528897		634	6.25	3.11	3.46	3.86	3.19		538	2.1884	1.8651	2.0714	1.8962	1.8653		552	2.764	3.301	2.708	3.19	3.756	3.398
					277	1.56722	0.849398	2.05193	0.446087	0.495925		636	6.24	3.31	3.28	3.48	3.3		540	2.1652	1.8446	2.013	1.8373	1.8122		553	2.903	3.273	2.68	3.237	3.722	3.465
					276	1.67255	0.947358	2.26573	0.465714	0.486566		638	6.06	3.06	3.35	3.24	3.31		542	2.056	1.7725	1.9238	1.8227	1.7395		554	2.881	3.486	2.775	3.279	3.821	3.571
					275	1.98129	1.1671	2.297	0.562902	0.655147		640	6.13	3.48	3.69	3.7	3.57		544	2.0303	1.7297	1.8753	1.7535	1.7033		555	2.916	3.561	2.825	3.203	3.921	3.766
					274	2.21286	1.33262	2.33954	0.665782	0.68374		642	6.57	3.35	3.16	3.6	3.67		546	1.9112	1.644	1.7946	1.6814	1.6207		556	3.129	3.702	2.904	3.451	4.016	3.69
					273	2.14889	1.24968	2.27542	0.397821	0.439959		644	6.2	3.24	3.23	3.47	3.54		548	1.8096	1.5901	1.7247	1.621	1.5629		557	3.221	4.058	2.982	3.635	4.043	3.932
					272	2.19167	1.24046	2.52349	0.326037	0.38966		646	6.11	3.1	3.52	3.45	3.26		550	1.7457	1.5339	1.6391	1.548	1.4836		558	3.387	4.157	3.072	3.642	4.181	3.974
					271	2.46811	1.52688	2.33311	0.406512	0.523415		648	7.13	3.59	3.99	3.74	3.68		552	1.71	1.4524	1.5728	1.4926	1.4308		559	3.532	4.31	3.046	3.79	4.28	4.04
					270	2.63043	1.57527	2.28816	0.362815	0.427405		650	7.07	3.16	3.45	3.51	3.65		554	1.6317	1.4416	1.5411	1.4227	1.3795		560	3.715	4.624	3.268	3.88	4.387	4.222
					269	2.70154	1.57766	2.34391	0.315819	0.41061		652	7.69	3.72	3.92	4.18	3.86		556	1.5868	1.3757	1.481	1.4021	1.3469		561	3.869	4.867	3.235	4.05	4.568	4.369
					268	2.7065	1.52131	2.21906	0.199266	0.318321		654	7.89	3.26	4.09	4.06	3.74		558	1.5159	1.3279	1.4395	1.3367	1.3028		562	3.862	5.109	3.374	4.132	4.593	4.538
					267	3.14648	1.88941	2.16705	0.506355	0.580684		656	8.16	3.25	4.13	3.87	3.7		560	1.4663	1.3135	1.3911	1.3225	1.2874		563	4.244	5.502	3.498	4.232	4.794	4.618
					266	2.97922	1.64029	1.98126	0.267454	0.404817		658	8.51	3.29	3.35	3.97	4.26		562	1.4429	1.285	1.3496	1.2965	1.2451		564	4.506	5.774	3.63	4.402	4.931	4.927
					265	2.91428	1.68131	1.7716	0.242278	0.320533		660	8.92	3.8	4.54	3.99	3.7		564	1.3968	1.2262	1.3174	1.2602	1.1969		565	4.826	6.269	3.796	4.643	5.218	5.109
					264	3.04392	1.7583	1.66797	0.3336	0.41761		662	9.54	4.54	4.36	4.59	4.18		566	1.3226	1.2058	1.2585	1.1908	1.1822		566	5.052	6.361	3.882	4.92	5.306	5.204
					263	2.99258	1.6646	1.54999	0.325036	0.448049		664	10.06	4.52	4.27	4.75	4.3		568	1.2976	1.143	1.2147	1.1597	1.1129		567	5.388	7.098	4.305	5.042	5.523	5.473
					262	3.03583	1.63358	1.26167	0.340775	0.44512		666	10.23	4.72	4.76	5.39	4.6		570	1.2393	1.1246	1.1695	1.1271	1.0862		568	5.754	7.402	4.345	5.257	5.714	5.608
					261	2.90395	1.53087	1.0065	0.250864	0.419602		668	9.69	4.3	5.83	5.17	4.73		572	1.194	1.0777	1.1157	1.0827	1.0491		569	6.102	8.079	4.609	5.569	5.818	5.766
					260	2.71574	1.39193	0.91749	0.223392	0.341566		670	9.78	5.19	5.65	5.97	5.61		574	1.1317	1.0513	1.1046	1.0569	1.0222		570	6.351	8.413	4.809	5.718	5.894	5.943
					259	2.59404	1.36639	0.79216	0.332488	0.35209		672	9.79	4.64	5.55	4.77	4.37		576	1.1007	0.9952	1.045	1.0117	0.942		571	6.805	8.963	5.039	5.844	6.181	6.127
					258	2.4326	1.28868	0.72352	0.258169	0.402224		674	10.1	4.2	5.01	5.32	4.99		578	1.0584	0.9694	1.0386	0.991	0.9418		572	7.202	9.713	5.298	6.246	6.322	6.409
					257	2.1679	1.062	0.48048	0.079365	0.29628		676	10.77	5.04	5.41	5.94	5.23		580	1.026	0.938	0.967	0.9467	0.9196		573	7.711	10.422	5.512	6.461	6.564	6.308
					256	1.8348	0.884533	0.43433	0.064527	0.179778		678	9.92	5.39	5.02	4.91	5.36		582	1.0055	0.8954	0.968	0.9229	0.8887		574	8.019	10.766	5.714	6.645	6.678	6.765
					255	1.74243	0.838498	0.10479	0.034131	0.229482		680	10.05	4.75	5.28	5.1	4.49		584	0.9619	0.8815	0.9361	0.9103	0.8636		575	8.403	11.057	5.795	6.771	6.863	6.711
					254	1.56386	0.767224	0.17585	0.215104	0.343302		682	7.81	4.28	5.32	4.51	3.42		586	0.9541	0.8595	0.9082	0.8941	0.8588		576	8.663	11.588	5.941	6.884	7.159	6.749
					253	1.38984	0.614898	0.03723	0.132775	0.296559		684	6.98	4.62	5.75	4.82	4.39		588	0.9149	0.8408	0.872	0.8482	0.8185		577	9.187	12.02	6.208	7.209	7.158	7.178
					252	1.11648	0.453329	0.0967	0.122726	0.253167		686	7.25	3.82	3.64	4.1	4.87		590	0.8974	0.8162	0.8568	0.8203	0.8174		578	9.501	12.525	6.453	7.489	7.289	7.28
					251	1.07047	0.44513	-0.3835	0.231638	0.299777		688	6.12	4.33	5.08	4.33	3.37		592	0.8465	0.7831	0.8199	0.8036	0.7822		579	9.704	12.648	6.653	7.419	7.411	7.256
					250	0.624041	0.155306	-0.1078	-0.00372	0.113469		690	5.59	5.55	4.82	1.67	1.99		594	0.8358	0.7599	0.7944	0.7732	0.7316		580	9.868	12.982	6.611	7.646	7.332	7.417
					249	0.614253	0.147492	-0.2591	0.069388	0.204852		692	3.45	2.68	3.28	3.56	2.97		596	0.7898	0.7368	0.7427	0.7374	0.7049		581	9.97	13.33	6.897	7.695	7.214	7.539
					248	0.562357	0.101493	-0.2059	0.151753	0.248542		694	3.72	2.04	4.63	3.78	2.1		598	0.7544	0.7108	0.7292	0.7171	0.6853		582	10.438	13.555	6.752	7.767	7.568	7.414
					247	0.577811	0.183719	-0.4943	0.283362	0.41018		696	5.51	3.66	3.09	0.17	3.51		600	0.7174	0.6729	0.706	0.6721	0.6542		583	10.668	13.934	6.993	7.837	7.431	7.291
					246	0.017218	-0.23208	-0.3968	-0.14046	0.015874		698	6.23	3.21	5.09	4.53	2.08		602	0.7128	0.6671	0.6671	0.6778	0.6051		584	10.759	14.026	6.995	7.79	7.228	7.464
					245	0.206762	-0.05453	-0.4186	0.120564	0.241955		700	4.82	4.57	4.88	3.37	2.95		604	0.6818	0.6468	0.6372	0.6402	0.6076		585	10.689	14.342	7.033	7.808	7.306	7.389
					244	0.111123	-0.13033	-0.1663	0.137995	0.205281									606	0.6641	0.5995	0.6264	0.6085	0.5925		586	10.871	14.435	7.224	7.984	7.36	7.284
					243	0.086252	-0.18316	-0.1835	0.190857	0.222177									608	0.6458	0.5793	0.625	0.6013	0.5587		587	10.791	14.329	7.446	7.984	7.376	7.283
					242	-0.25712	-0.5201	-0.3138	-0.05999	-0.03026									610	0.6161	0.5694	0.6071	0.5942	0.5538		588	10.924	14.233	7.398	7.999	7.2	7.239
					241	-0.15176	-0.45235	-0.1385	0.029731	0.132753									612	0.5904	0.57	0.5709	0.5613	0.5506		589	10.955	13.997	7.29	7.843	7.003	7.291
					240	-0.03963	-0.30307	-0.4973	0.259283	0.230566									614	0.6058	0.5409	0.5512	0.5358	0.5012		590	10.925	14.135	7.392	7.782	7.03	7.089
					239	0.147909	-0.22084	-0.2697	0.439502	0.442644									616	0.5629	0.5136	0.5273	0.5178	0.5052		591	11.086	13.991	7.329	7.772	6.997	7.074
					238	0.061357	-0.39482	-0.2879	0.29303	0.41484									618	0.5308	0.49	0.5062	0.5137	0.4652		592	10.982	13.743	7.297	7.69	6.735	7.019
					237	0.048675	-0.51567	-0.2896	0.235818	0.248565									620	0.5062	0.4811	0.4899	0.4856	0.4646		593	10.588	13.796	7.141	7.658	6.61	6.766
					236	0.274719	-0.2349	-0.2567	0.560881	0.534894									622	0.4939	0.4383	0.4649	0.4685	0.42		594	10.595	13.854	7.171	7.414	6.566	6.787
					235	-0.17481	-0.72261	-0.1712	0.108505	0.201114									624	0.4596	0.423	0.4584	0.4434	0.4271		595	10.568	13.069	6.964	7.301	6.208	6.318
					234	0.057896	-0.47283	-0.1644	0.321938	0.398045									626	0.4543	0.4214	0.4407	0.4144	0.4151		596	10.187	12.518	6.831	7.086	6.042	6.262
					233	0.037333	-0.54309	0.1354	0.38282	0.289327									628	0.4389	0.4067	0.4086	0.3995	0.4071		597	9.688	12.638	6.759	6.761	5.992	6.05
					232	0.122364	-0.54556	0.52115	0.24912	0.29148									630	0.4332	0.3998	0.4032	0.3998	0.3773		598	9.678	12.04	6.503	6.744	5.698	5.855
					231	-0.02357	-0.6406	0.42664	0.159243	0.114732									632	0.4225	0.3958	0.39	0.4014	0.3958		599	9.313	11.964	6.667	6.716	5.413	5.668
					230	0.074189	-0.57233	0.82894	0.213645	0.223333									634	0.4237	0.3964	0.401	0.3913	0.3828		600	9.269	11.653	6.141	6.439	5.329	5.558
					229	0.103852	-0.44149	0.63223	0.099076	0.277809									636	0.3981	0.3433	0.3829	0.3697	0.3559		601	9.099	11.258	6.151	6.363	5.262	5.418
					228	0.258454	-0.38382	0.80526	0.276001	0.368603									638	0.3627	0.3497	0.3536	0.375	0.3383		602	8.693	10.678	5.822	6.129	5.086	5.192
					227	0.516198	-0.0835	1.01763	0.513942	0.613451									640	0.3761	0.3405	0.3763	0.3332	0.3428		603	8.473	10.39	5.985	5.901	5.01	5.081
					226	0.407834	0.003349	1.15023	0.52335	0.564082									642	0.3623	0.3195	0.3719	0.3343	0.3163		604	8.108	10.241	5.832	5.784	4.938	5.044
					225	0.757844	0.218216	1.22744	0.794077	0.777496									644	0.3401	0.3083	0.3112	0.3193	0.3048		605	8.132	9.866	5.562	5.676	4.759	4.85
					224	0.586206	0.029214	1.2186	0.497961	0.442643									646	0.3499	0.3039	0.3099	0.3195	0.3051		606	7.752	9.654	5.116	5.446	4.656	4.686
					223	0.776186	0.289596	1.31353	0.614536	0.775988									648	0.3286	0.2816	0.2815	0.306	0.2989		607	7.512	9.224	5.399	5.345	4.64	4.766
					222	0.813534	0.480633	1.23694	0.801238	1.03844									650	0.3025	0.2836	0.2693	0.2789	0.2679		608	7.51	9.193	5.242	5.114	4.359	4.518
					221	0.936939	0.592517	1.36607	0.783328	0.945434									652	0.3011	0.2731	0.2802	0.2746	0.2853		609	7.085	8.942	5.067	5.09	4.193	4.329
					220	1.06607	0.581444	1.36939	1.20207	1.32701									654	0.3044	0.2738	0.3092	0.2748	0.2612		610	6.799	8.502	4.763	4.978	4.236	4.233
																			656	0.2644	0.2546	0.2584	0.284	0.2644		611	6.766	8.389	4.745	4.827	4.308	4.168
																			658	0.2523	0.2504	0.2727	0.2666	0.2488		612	6.535	8.053	4.756	4.646	4.154	4.044
																			660	0.2649	0.2326	0.2622	0.2733	0.2326		613	6.266	7.483	4.488	4.752	3.736	3.919
																			662	0.2447	0.2163	0.2454	0.2665	0.2114		614	5.875	7.27	4.417	4.526	3.713	3.669
																			664	0.2518	0.2203	0.2233	0.2468	0.2369		615	5.917	7.062	4.071	4.259	3.569	3.603
																			666	0.2367	0.2163	0.2459	0.2382	0.2041		616	5.537	6.971	4.014	4.27	3.666	3.569
			g																668	0.2234	0.2273	0.2366	0.2172	0.1803		617	5.476	6.736	4.032	4.087	3.545	3.484
																			670	0.2838	0.2443	0.2087	0.225	0.2024		618	5.182	6.325	3.629	3.789	3.447	3.11
																			672	0.208	0.176	0.215	0.2208	0.195		619	4.866	6.262	3.521	3.807	3.098	3.115
																			674	0.2489	0.199	0.1871	0.1809	0.2018		620	4.861	5.924	3.618	3.761	3.187	3.052
																			676	0.2328	0.1668	0.2004	0.2103	0.2086		621	4.722	5.602	3.489	3.556	2.995	3.078
																			678	0.2216	0.1558	0.2093	0.205	0.2003		622	4.574	5.774	3.211	3.499	3	2.998
																			680	0.2073	0.1993	0.157	0.1865	0.1907		623	4.373	5.502	3.285	3.322	2.886	2.865
																			682	0.252	0.1708	0.2106	0.1454	0.1826		624	4.306	5.432	3.295	3.36	2.804	2.846
																			684	0.1973	0.1767	0.2194	0.2139	0.166		625	4.02	5.097	3.07	3.216	3.004	2.803
																			686	0.1903	0.2387	0.2017	0.2098	0.1783		626	4.131	5.038	3.165	3.26	2.649	2.782
																			688	0.2007	0.1237	0.1523	0.2109	0.1546		627	4.223	4.983	2.986	3.047	2.682	2.665
																			690	0.2325	0.1759	0.1757	0.2165	0.1796		628	3.848	4.657	2.902	3.076	2.632	2.692
																			692	0.1982	0.1467	0.2136	0.1687	0.1742		629	3.864	4.741	2.91	3.129	2.591	2.649
																			694	0.1692	0.1407	0.2119	0.154	0.2301		630	3.593	4.765	2.992	2.877	2.588	2.691
																			696	0.1887	0.1296	0.2125	0.1648	0.178		631	3.893	4.504	2.679	2.983	2.716	2.451
																			698	0.2057	0.1907	0.185	0.2138	0.2082		632	3.716	4.697	2.785	2.862	2.598	2.594
																			700	0.2934	0.1643	0.1829	0.2122	0.2038		633	3.747	4.411	2.932	2.811	2.575	2.456
																										634	3.857	4.576	2.716	2.764	2.569	2.43
																										635	3.562	4.577	2.569	2.911	2.372	2.503
																										636	3.525	4.33	2.56	2.632	2.331	2.365
																										637	3.466	4.292	2.529	2.663	2.401	2.494
																										638	3.436	4.339	2.397	2.545	2.188	2.339
																										639	3.172	4.174	2.428	2.668	2.109	2.178
																										640	3.207	4.064	2.314	2.499	2.114	2.236
																										641	3.101	3.791	2.398	2.205	2.004	2.3
																										642	3.201	3.898	2.315	2.332	2.067	2.009
																										643	3.32	3.736	2.028	2.436	1.807	2.1
																										644	3.049	3.622	2.375	2.329	2.176	2.147
																										645	2.792	3.514	2.241	2.259	1.978	2.091
																										646	3.044	3.725	1.932	2.234	1.901	1.956
																										647	2.789	3.302	2.093	2.109	1.873	1.906
																										648	2.722	3.453	2.168	2.132	1.892	1.793
																										649	2.888	3.297	2.048	2.04	1.873	1.993
																										650	2.618	3.561	1.839	1.906	1.62	1.597
	e						f								h (top)												h (bottom)
		PQS-675, WT, K+	PQS-675, WT, K+, PDS	PQS-675, WT, Li+	PQS-675, WT, Li+, PDS			PQS-675, WT, K+	PQS-675, WT, K+, PDS	PQS-675, WT, Li+	PQS-675, WT, Li+, PDS	PQS-675, Mut, K+	PQS-675, Mut, K+, PDS		Time	8 μM(fit)	4 μM(fit)	2 μM(fit)	1 μM(fit)	0.5 μM(fit)	8 μM	4 μM	2 μM	1 μM	0.5 μM		Time	8 μM(fit)	4 μM(fit)	2 μM(fit)	1 μM(fit)	0.5 μM(fit)	8 μM	4 μM	2 μM	1 μM	0.5 μM
	25	1	1	1	1		25.043	1	1	1	1	1	1		0	0	0	0	0	0	-0.0176	0.001755	0.007473	0.002903	0.003649		0	0	0	0	0	0	-0.01405	0.003936	0.003953	0.001012	-0.000902704
	26	1.04173	0.963273	0.975104	1.02643		25.064	1.00035	0.999618	0.999802	0.998976	0.998635	0.998457		0.2	0.01408	0.003992	0.000726	0.000141	2.14e-05	-0.01573	0.00224	0.007947	0.003493	0.004172		0.5	0.00803	0.00288	0.000962	0.000139	3.97e-05	-0.00962	0.005035	0.004461	0.001055	-0.000487611
	27	0.994669	0.960893	1.04371	0.977051		25.086	1.00027	0.999749	0.999838	0.999137	0.998394	1.00143		0.4	0.028126	0.007978	0.001451	0.000282	4.28e-05	-0.01376	0.002569	0.008154	0.003491	0.004466		1	0.016032	0.005754	0.001923	0.000279	7.93e-05	-0.00409	0.006431	0.005061	0.001438	3.25e-05
	28	1.05104	0.950328	0.997999	0.99571		25.108	1.00019	1.00119	0.999672	1.00065	0.99807	0.994758		0.6	0.042141	0.01196	0.002175	0.000422	6.42e-05	-0.01102	0.003449	0.008529	0.004106	0.005201		1.5	0.024005	0.008622	0.002882	0.000418	0.000119	0.002238	0.007481	0.005673	0.001365	0.000285676
	29	1.03998	0.958222	0.978975	1.02958		25.13	1.00032	1.0011	0.999826	0.999355	0.998205	0.993293		0.8	0.056122	0.015937	0.002899	0.000563	8.56e-05	-0.00756	0.004473	0.009483	0.004605	0.006167		2	0.031951	0.011482	0.003839	0.000556	0.000158	0.009042	0.008903	0.006137	0.00144	0.000459007
	30	0.933239	1.04603	0.968421	1.01447		25.151	1.00046	1.00109	0.999857	0.999743	0.996733	1.00481		1	0.070071	0.019908	0.003622	0.000704	0.000107	-0.00383	0.005293	0.009534	0.004698	0.006163		2.5	0.03987	0.014337	0.004795	0.000695	0.000198	0.016649	0.010529	0.006568	0.001775	0.000926691
	31	0.881576	0.981177	0.956058	0.964384		25.173	1.00078	1.00113	1.00003	1.00168	0.996128	0.995242		1.2	0.083987	0.023875	0.004345	0.000844	0.000128	0.000585	0.006203	0.009467	0.004921	0.006674		3	0.04776	0.017185	0.005749	0.000833	0.000237	0.024615	0.012144	0.007248	0.002351	0.0013925
	32	0.999374	0.955619	0.953807	0.943455		25.195	1.00114	1.00105	0.999709	0.999361	0.995776	0.994501		1.4	0.097871	0.027837	0.005068	0.000985	0.00015	0.00584	0.007229	0.009706	0.005226	0.007522		3.5	0.055623	0.020026	0.006702	0.000972	0.000277	0.032819	0.013771	0.007746	0.002293	0.00153625
	33	1.01929	0.982031	0.928425	0.935896		25.217	1.00072	1.00238	0.999764	0.999783	0.996467	0.996811		1.6	0.111722	0.031794	0.00579	0.001125	0.000171	0.011124	0.007757	0.009436	0.005127	0.00775		4	0.063458	0.022861	0.007653	0.00111	0.000316	0.041234	0.015584	0.008345	0.002285	0.00167522
	34	1.01264	0.976971	0.963828	1.00421		25.238	1.00113	1.00184	0.999518	0.998949	0.995023	0.996912		1.8	0.125542	0.035746	0.006511	0.001266	0.000192	0.01694	0.008296	0.009264	0.005079	0.007856		4.5	0.071267	0.02569	0.008602	0.001248	0.000355	0.049847	0.017144	0.008716	0.002703	0.00169848
	35	0.985385	0.984455	0.948443	0.941073		25.26	1.00118	1.00223	0.999628	1.00186	0.993967	0.993422		2	0.139328	0.039693	0.007232	0.001406	0.000214	0.023237	0.008744	0.009577	0.004876	0.007869		5	0.079047	0.028512	0.00955	0.001385	0.000395	0.058086	0.018647	0.009011	0.00246	0.00146234
	36	0.995126	1.03527	0.894898	0.909039		25.282	1.00093	1.0026	0.999478	1.0003	0.994641	0.995574		2.2	0.153083	0.043635	0.007953	0.001546	0.000235	0.030149	0.009268	0.009669	0.004619	0.008304		5.5	0.086801	0.031328	0.010497	0.001523	0.000434	0.066091	0.01996	0.009363	0.002785	0.00123025
	37	0.972391	1.10665	0.898406	0.930952		25.304	1.00098	1.00208	0.998771	1.00053	0.994017	0.998728		2.4	0.166806	0.047572	0.008672	0.001686	0.000256	0.036181	0.009567	0.009074	0.00435	0.00804		6	0.094528	0.034138	0.011442	0.00166	0.000473	0.073727	0.021748	0.009618	0.002514	0.000916343
	38	1.02045	1.02687	0.880567	0.922072		25.325	1.00162	1.00263	0.999603	1.0003	0.993157	0.995671		2.6	0.180497	0.051504	0.009392	0.001826	0.000278	0.042545	0.010273	0.008901	0.004129	0.007526		6.5	0.102227	0.036941	0.012385	0.001797	0.000512	0.08157	0.023149	0.009887	0.001889	0.000368915
	39	1.02142	0.953964	0.865366	0.890988		25.347	1.00168	1.00339	0.999138	1.00127	0.992193	0.994891		2.8	0.194156	0.055432	0.010111	0.001966	0.000299	0.049558	0.010774	0.008877	0.003895	0.007092		7	0.1099	0.039738	0.013327	0.001934	0.000551	0.089683	0.024595	0.010619	0.001756	-3.83e-06
	40	0.952661	1.0382	0.851958	0.908922		25.369	1.00123	1.00267	0.999762	1.00135	0.992512	0.991793		3	0.207783	0.059354	0.010829	0.002106	0.00032	0.056738	0.011656	0.00833	0.00413	0.006327		7.5	0.117546	0.042528	0.014267	0.002071	0.00059	0.097312	0.025655	0.010829	0.001863	8.95e-05
	41	0.966673	0.940956	0.861997	0.888541		25.391	1.00151	1.0034	0.999264	1.0009	0.991233	0.992941		3.2	0.221378	0.063272	0.011547	0.002246	0.000342	0.06404	0.012237	0.007787	0.003473	0.005808		8	0.125165	0.045312	0.015206	0.002208	0.000629	0.10515	0.027156	0.011244	0.001498	6.67e-05
	42	0.992692	0.987292	0.838022	0.840274		25.412	1.00147	1.00337	0.999359	1.00142	0.990953	0.998055		3.4	0.234941	0.067184	0.012264	0.002386	0.000363	0.072064	0.013424	0.007274	0.00399	0.005498		8.5	0.132757	0.04809	0.016143	0.002344	0.000668	0.112485	0.028762	0.011404	0.001377	-0.000317321
	43	0.927037	0.976326	0.813705	0.846086		25.434	1.00156	1.00286	0.998778	1.00104	0.990537	0.990628		3.6	0.248473	0.071092	0.012981	0.002526	0.000384	0.080235	0.014315	0.007281	0.00376	0.005007		9	0.140323	0.050862	0.017078	0.00248	0.000707	0.119953	0.030008	0.011992	0.001254	-0.00016595
	44	0.938097	1.06116	0.782691	0.802069		25.456	1.00163	1.00273	0.998949	1.00159	0.990361	0.995544		3.8	0.261974	0.074995	0.013698	0.002666	0.000406	0.088971	0.015262	0.007046	0.00392	0.004879		9.5	0.147863	0.053627	0.018012	0.002616	0.000746	0.127438	0.031462	0.012954	0.001804	0.000162156
	45	0.928751	0.906231	0.765098	0.803488		25.478	1.00213	1.00423	0.998796	1.00076	0.989539	0.989486		4	0.275442	0.078893	0.014413	0.002806	0.000427	0.097577	0.016499	0.007583	0.004131	0.004939		10	0.155376	0.056386	0.018945	0.002752	0.000785	0.135139	0.033149	0.013839	0.002126	0.00050561
	46	0.94258	0.887886	0.829306	0.855756		25.499	1.00122	1.00416	0.999295	1.00143	0.989381	0.992416		4.2	0.28888	0.082786	0.015129	0.002945	0.000448	0.106745	0.017666	0.007474	0.004732	0.004776		10.5	0.162863	0.059139	0.019876	0.002888	0.000823	0.142825	0.034391	0.014196	0.002279	0.000234961
	47	0.851711	0.886684	0.783972	0.822172		25.521	1.00194	1.0037	0.999318	1.00155	0.988313	0.993974		4.4	0.302286	0.086675	0.015844	0.003085	0.000469	0.115393	0.01866	0.007178	0.004859	0.004723		11	0.170324	0.061886	0.020805	0.003023	0.000862	0.150585	0.0358	0.015023	0.002549	0.000427089
	48	0.881511	0.844057	0.722633	0.751291		25.543	1.00148	1.00439	0.99894	1.0012	0.988233	0.9921		4.6	0.315661	0.090558	0.016558	0.003224	0.000491	0.124694	0.020315	0.007792	0.005419	0.00499		11.5	0.177759	0.064626	0.021733	0.003159	0.000901	0.158228	0.036953	0.015627	0.002521	0.000361578
	49	0.888818	0.857559	0.747819	0.810305		25.565	1.00189	1.0051	0.998532	1.00182	0.988098	0.989081		4.8	0.329005	0.094437	0.017272	0.003364	0.000512	0.134223	0.02199	0.008581	0.005501	0.005623		12	0.185167	0.06736	0.02266	0.003294	0.000939	0.165567	0.038454	0.016272	0.002999	0.000541195
	50	0.860809	0.880698	0.709011	0.767276		25.586	1.00222	1.00416	0.998562	1.00135	0.986982	0.993322		5	0.342317	0.09831	0.017985	0.003503	0.000533	0.143459	0.023498	0.007899	0.005325	0.005134		12.5	0.19255	0.070088	0.023584	0.003429	0.000978	0.173104	0.040378	0.017185	0.003944	0.0012918
	51	0.874204	0.956247	0.710137	0.716088		25.608	1.00175	1.00401	0.999015	1.00141	0.98682	0.991096		5.2	0.355599	0.102179	0.018698	0.003642	0.000554	0.153585	0.025435	0.008142	0.005908	0.005904		13	0.199907	0.07281	0.024508	0.003564	0.001016	0.18038	0.04188	0.017884	0.003957	0.00139959
	52	0.871653	0.929275	0.703257	0.747244		25.63	1.00165	1.00471	0.99915	1.00076	0.985785	0.99064		5.4	0.368849	0.106043	0.01941	0.003782	0.000576	0.163464	0.026976	0.008115	0.005661	0.005877		13.5	0.207239	0.075526	0.02543	0.003698	0.001055	0.187297	0.043341	0.018209	0.003496	0.0012043
	53	0.904423	0.982561	0.681768	0.736767		25.652	1.0021	1.0046	0.998422	1.00054	0.984902	0.9862		5.6	0.382069	0.109903	0.020122	0.003921	0.000597	0.172601	0.028271	0.007993	0.004965	0.005103		14	0.214545	0.078236	0.02635	0.003833	0.001093	0.194535	0.04503	0.0188	0.003767	0.0015756
	54	0.8363	0.843148	0.666161	0.733233		25.673	1.00202	1.00572	0.998105	1.0004	0.984883	0.989379		5.8	0.395258	0.113757	0.020833	0.00406	0.000618	0.18218	0.029373	0.008114	0.004454	0.00449		14.5	0.221825	0.080939	0.027269	0.003967	0.001132	0.202425	0.046731	0.019472	0.004241	0.00165037
	55	0.762442	0.785932	0.665192	0.771607		25.695	1.00213	1.00462	0.998344	1.00024	0.984357	0.986741		6	0.408416	0.117607	0.021544	0.004199	0.000639	0.191557	0.030752	0.008536	0.003706	0.004062		15	0.22908	0.083636	0.028186	0.004101	0.00117	0.209786	0.048457	0.019914	0.004145	0.00160775
	56	0.783758	0.908614	0.617884	0.702462		25.717	1.00195	1.00472	0.998045	1.00227	0.983988	0.989711		6.2	0.421544	0.121451	0.022254	0.004338	0.000661	0.200912	0.031517	0.008145	0.002888	0.003625		15.5	0.236309	0.086328	0.029102	0.004235	0.001208	0.217021	0.049834	0.020239	0.004544	0.0014471
	57	0.820987	0.74928	0.675428	0.650988		25.739	1.00263	1.00455	0.998579	1.00224	0.98351	0.98863		6.4	0.43464	0.125292	0.022964	0.004477	0.000682	0.210268	0.033154	0.007994	0.002584	0.0035		16	0.243513	0.089013	0.030016	0.004369	0.001246	0.224109	0.051419	0.020414	0.004119	0.00126142
	58	0.785875	0.833798	0.630024	0.582853		25.76	1.00222	1.00562	0.998172	1.00129	0.982399	0.97885		6.6	0.447707	0.129127	0.023674	0.004616	0.000703	0.22051	0.035484	0.008571	0.002529	0.003441		16.5	0.250692	0.091692	0.030929	0.004502	0.001285	0.231779	0.0533	0.02122	0.004065	0.00133537
	59	0.747505	0.776673	0.604744	0.626744		25.782	1.00241	1.00515	0.998209	1.00219	0.982423	0.986017		6.8	0.460742	0.132957	0.024382	0.004755	0.000724	0.230951	0.037867	0.0089	0.002515	0.004002		17	0.257846	0.094365	0.03184	0.004636	0.001323	0.23922	0.054713	0.021716	0.00412	0.001592
	60	0.726231	0.751317	0.589626	0.545677		25.804	1.00291	1.00529	0.998358	1.00107	0.981456	0.986669		7	0.473748	0.136783	0.025091	0.004894	0.000745	0.241255	0.039774	0.008819	0.001839	0.003517		17.5	0.264975	0.097032	0.03275	0.004769	0.001361	0.245927	0.056276	0.021985	0.003801	0.00184269
	61	0.76863	0.6893	0.593553	0.485386		25.826	1.00232	1.00657	0.99795	1.00163	0.98104	0.982249		7.2	0.486723	0.140604	0.025798	0.005032	0.000766	0.25151	0.041484	0.008661	0.001428	0.003191		18	0.272079	0.099693	0.033658	0.004902	0.001399	0.253237	0.058369	0.02248	0.00377	0.00143155
	62	0.675227	0.804221	0.558994	0.546881		25.847	1.0029	1.00553	0.997602	1.00144	0.981742	0.982065		7.4	0.499668	0.14442	0.026506	0.005171	0.000788	0.262645	0.04388	0.009013	0.001886	0.003564		18.5	0.279158	0.102348	0.034565	0.005034	0.001437	0.260215	0.060215	0.022707	0.003863	0.00141421
	63	0.71478	0.702754	0.54618	0.557432		25.869	1.00256	1.00627	0.997744	1.00018	0.981365	0.987871		7.6	0.512583	0.148231	0.027213	0.00531	0.000809	0.274006	0.046573	0.009744	0.002765	0.004316		19	0.286213	0.104997	0.03547	0.005167	0.001475	0.267001	0.061817	0.02331	0.003816	0.00150726
	64	0.661463	0.694972	0.577676	0.542358		25.891	1.0024	1.00571	0.997837	1.00138	0.980535	0.97952		7.8	0.525467	0.152038	0.027919	0.005448	0.00083	0.28508	0.048497	0.009974	0.0033	0.004502		19.5	0.293243	0.107639	0.036374	0.0053	0.001513	0.273972	0.063306	0.02388	0.003945	0.00131602
	65	0.640898	0.712065	0.52187	0.472231		25.913	1.00191	1.00572	0.997839	1.00039	0.979669	0.986142		8	0.538322	0.15584	0.028625	0.005587	0.000851	0.295841	0.050594	0.010219	0.003417	0.004167		20	0.300248	0.110276	0.037276	0.005432	0.001551	0.281247	0.064967	0.024123	0.003981	0.00121073
	66	0.590261	0.659889	0.542543	0.477729		25.934	1.00313	1.00668	0.997595	1.0007	0.978758	0.988262		8.2	0.551146	0.159637	0.02933	0.005725	0.000872	0.306252	0.051964	0.010011	0.003901	0.004202		20.5	0.307229	0.112907	0.038177	0.005564	0.001589	0.288353	0.066569	0.024492	0.004179	0.00115246
	67	0.572831	0.625186	0.43743	0.439691		25.956	1.0026	1.00578	0.997317	1.00223	0.978243	0.982634		8.4	0.563941	0.163429	0.030035	0.005863	0.000893	0.317311	0.053889	0.01026	0.004497	0.004488		21	0.314185	0.115532	0.039076	0.005696	0.001626	0.295304	0.068031	0.024964	0.004178	0.00138561
	68	0.543619	0.55987	0.27781	0.407373		25.978	1.00246	1.00676	0.997819	1.00039	0.977734	0.981909		8.6	0.576706	0.167217	0.030739	0.006002	0.000915	0.328612	0.055848	0.010792	0.004882	0.004541		21.5	0.321117	0.118152	0.039974	0.005828	0.001664	0.302041	0.069642	0.025303	0.004094	0.00131503
	69	0.573893	0.660131	0.388114	0.36125		26	1.00282	1.00636	0.99772	1.0012	0.977474	0.983826		8.8	0.589441	0.171	0.031443	0.00614	0.000936	0.339779	0.057639	0.010883	0.005195	0.004604		22	0.328025	0.120765	0.040871	0.005959	0.001702	0.309013	0.07126	0.025926	0.004333	0.00138492
	70	0.480722	0.611207	0.3594	0.316701		26.021	1.00299	1.00752	0.997477	1.0009	0.977265	0.977494		9	0.602146	0.174778	0.032146	0.006278	0.000957	0.350878	0.059305	0.010532	0.00502	0.003795		22.5	0.334909	0.123372	0.041766	0.006091	0.00174	0.315756	0.072885	0.02632	0.004251	0.00162552
	71	0.487057	0.550284	0.362423	0.485374		26.043	1.00325	1.00649	0.997734	1.001	0.976672	0.983217		9.2	0.614822	0.178551	0.032849	0.006416	0.000978	0.362155	0.061302	0.010547	0.004898	0.003512		23	0.341769	0.125973	0.042659	0.006222	0.001777	0.322162	0.073842	0.026308	0.003559	0.00121134
	72	0.470035	0.531902	0.354979	0.267157		26.065	1.00279	1.00697	0.996958	1.00176	0.975899	0.980139		9.4	0.627468	0.18232	0.033551	0.006554	0.000999	0.37277	0.063374	0.0105	0.004735	0.002888		23.5	0.348605	0.128569	0.043551	0.006353	0.001815	0.329006	0.075233	0.026908	0.003565	0.0013139
	73	0.407639	0.524365	0.133843	0.201233		26.087	1.00258	1.00692	0.996828	1.00056	0.974895	0.979043		9.6	0.640085	0.186084	0.034253	0.006692	0.00102	0.38339	0.065437	0.010241	0.004448	0.002582		24	0.355416	0.131158	0.044441	0.006484	0.001852	0.33618	0.076777	0.027772	0.003719	0.00153953
	74	0.385666	0.55479	0.218966	0.198898		26.108	1.00293	1.00792	0.996744	1.00128	0.974676	0.987737		9.8	0.652672	0.189843	0.034954	0.00683	0.001041	0.394135	0.066888	0.010147	0.00434	0.0018		24.5	0.362204	0.133742	0.045331	0.006615	0.00189	0.343285	0.078206	0.028385	0.003967	0.0012888
	75	0.365013	0.486352	0.132022	0.315109		26.13	1.00316	1.00846	0.996819	1.00147	0.974282	0.981933		10	0.66523	0.193598	0.035655	0.006968	0.001062	0.40457	0.068866	0.009654	0.003417	0.001053		25	0.368969	0.13632	0.046218	0.006745	0.001927	0.350104	0.079585	0.028879	0.004154	0.000999296
	76	0.282922	0.407042	0.217055	0.285578		26.152	1.00283	1.00725	0.997367	1.00193	0.97375	0.981863		10.2	0.677759	0.197348	0.036356	0.007106	0.001083	0.415394	0.070691	0.0094	0.003345	0.00092		25.5	0.375709	0.138892	0.047104	0.006875	0.001965	0.356914	0.080946	0.02941	0.004155	0.000873554
	77	0.270773	0.431571	0.206935	0.266712		26.174	1.00255	1.00753	0.996573	1.0014	0.972433	0.978638		10.4	0.690259	0.201093	0.037055	0.007244	0.001104	0.426999	0.07372	0.009792	0.003393	0.001573		26	0.382427	0.141459	0.047989	0.007006	0.002002	0.364142	0.082694	0.030134	0.004316	0.00132475
	78	0.279336	0.446194	0.111719	0.104919		26.195	1.00248	1.007	0.996762	1.00211	0.972674	0.980595		10.6	0.702729	0.204834	0.037755	0.007382	0.001126	0.438111	0.075757	0.009912	0.003314	0.001418		26.5	0.38912	0.144019	0.048872	0.007136	0.002039	0.371076	0.084637	0.031187	0.004043	0.0012006
	79	0.233742	0.341263	0.0992542	0.0838623		26.217	1.00284	1.00787	0.996567	1.00084	0.972198	0.987703		10.8	0.71517	0.20857	0.038454	0.007519	0.001147	0.449236	0.078192	0.009677	0.002905	0.001716		27	0.395791	0.146574	0.049754	0.007265	0.002076	0.377827	0.086159	0.032013	0.003666	0.00112202
	80	0.169419	0.327948	0.082274	0.0680554		26.239	1.00263	1.00841	0.996312	1.00159	0.971643	0.98134		11	0.727583	0.212301	0.039152	0.007657	0.001168	0.460447	0.080488	0.009623	0.002571	0.001465		27.5	0.402438	0.149123	0.050634	0.007395	0.002114	0.384735	0.088059	0.032753	0.003641	0.000946899
	81	0.203704	0.307685	0.0317077	0.062451		26.261	1.00349	1.00707	0.996246	1.00067	0.970787	0.978292		11.2	0.739966	0.216028	0.03985	0.007794	0.001189	0.471485	0.082498	0.009739	0.003045	0.001605		28	0.409061	0.151666	0.051513	0.007525	0.002151	0.392109	0.090198	0.033609	0.004229	0.00109029
	82	0.180925	0.26894	-0.004618	-0.04975		26.282	1.0033	1.00779	0.996207	1.00264	0.970254	0.981465		11.4	0.75232	0.21975	0.040547	0.007932	0.00121	0.483576	0.085113	0.010393	0.003336	0.002465		28.5	0.415662	0.154203	0.05239	0.007654	0.002188	0.398611	0.09165	0.034058	0.004194	0.000938689
	83	0.137357	0.164815	0.132002	-0.061007		26.304	1.00304	1.00844	0.996599	1.00116	0.970455	0.977553		11.6	0.764646	0.223467	0.041244	0.008069	0.001231	0.495034	0.087898	0.010436	0.003675	0.002825		29	0.42224	0.156735	0.053266	0.007783	0.002225	0.405031	0.092997	0.034541	0.003754	0.000612657
	84	0.123647	0.208972	0.0582558	-0.108466		26.326	1.0022	1.00801	0.996333	1.00117	0.969222	0.974446		11.8	0.776943	0.22718	0.04194	0.008206	0.001252	0.506311	0.090226	0.010854	0.003829	0.003245		29.5	0.428794	0.159261	0.054141	0.007912	0.002262	0.41175	0.094725	0.035294	0.004124	0.000735051
	85	0.0391422	0.228459	-0.005435	-0.034429		26.348	1.00302	1.00839	0.996261	1.00267	0.968931	0.984104		12	0.789211	0.230888	0.042636	0.008344	0.001273	0.51691	0.092242	0.010744	0.003611	0.002495		30	0.435326	0.161781	0.055014	0.008041	0.002299	0.418325	0.096832	0.035997	0.00445	0.00106117
	86	0.0932493	0.151593	0.0077388	0.0393876		26.369	1.00337	1.0082	0.996402	1.00098	0.967992	0.971153		12.2	0.801451	0.234591	0.043332	0.008481	0.001294	0.528059	0.094014	0.01088	0.00348	0.00249		30.5	0.441835	0.164295	0.055886	0.008169	0.002336	0.424921	0.098302	0.036379	0.00482	0.0011397
	87	0.0980838	0.0312653	0.0055886	-0.118946		26.391	1.00332	1.00918	0.996106	1.0026	0.966874	0.978287		12.4	0.813662	0.23829	0.044027	0.008618	0.001315	0.540077	0.096597	0.011079	0.003858	0.00253		31	0.448321	0.166804	0.056756	0.008298	0.002373	0.431452	0.099689	0.036761	0.004788	0.00116419
	88	0.0390259	0.141485	-0.050765	0.0035648		26.413	1.00314	1.00818	0.995912	1.00123	0.96719	0.974142		12.6	0.825845	0.241984	0.044721	0.008755	0.001336	0.550808	0.098152	0.011017	0.003768	0.002206		31.5	0.454784	0.169307	0.057625	0.008426	0.00241	0.437678	0.10113	0.036963	0.004706	0.00102801
	89	-0.044177	-0.057347	-0.045514	-0.016041		26.435	1.00337	1.00857	0.996493	1.00218	0.966762	0.976566		12.8	0.837999	0.245674	0.045415	0.008892	0.001357	0.561796	0.100654	0.011119	0.003756	0.002331		32	0.461225	0.171805	0.058492	0.008554	0.002447	0.44435	0.102407	0.037464	0.004804	0.00107485
	90	0	0	0	0		26.456	1.00325	1.00903	0.996418	1.00142	0.966379	0.969331		13	0.850125	0.249359	0.046108	0.009029	0.001378	0.573061	0.103564	0.012071	0.004254	0.002644		32.5	0.467644	0.174297	0.059358	0.008682	0.002483	0.450506	0.10374	0.037563	0.004587	0.00108345
							26.478	1.00342	1.00875	0.995934	1.00186	0.966028	0.971379		13.2	0.862222	0.253039	0.046801	0.009166	0.001399	0.583861	0.106389	0.012473	0.004275	0.002815		33	0.47404	0.176783	0.060222	0.00881	0.00252	0.45691	0.104904	0.037753	0.00445	0.000968697
							26.5	1.00331	1.00929	0.996114	1.00305	0.965206	0.974628		13.4	0.874292	0.256715	0.047494	0.009303	0.00142	0.595339	0.109268	0.013262	0.005164	0.003096		33.5	0.480413	0.179264	0.061086	0.008938	0.002557	0.463852	0.106536	0.038554	0.004597	0.00104413
	j						26.522	1.00341	1.00878	0.995589	1.00152	0.964158	0.976904		13.6	0.886333	0.260386	0.048186	0.00944	0.001441	0.606832	0.112393	0.013153	0.005194	0.002999		34	0.486765	0.181738	0.061947	0.009065	0.002594	0.470032	0.10792	0.038901	0.004285	0.000830222
	WT	WT + PDS	WT + ASO	Mut			26.543	1.00374	1.00884	0.995895	0.999621	0.964316	0.975013		13.8	0.898346	0.264052	0.048877	0.009577	0.001462	0.617933	0.114694	0.013744	0.005119	0.002182		34.5	0.493094	0.184208	0.062807	0.009192	0.00263	0.476488	0.109746	0.039484	0.004865	0.000838705
	15.36	21.05	6.15	1.02			26.565	1.00414	1.00923	0.995427	1.00173	0.963564	0.972567		14	0.910331	0.267714	0.049568	0.009713	0.001483	0.629645	0.117885	0.014486	0.005041	0.002467		35	0.499401	0.186672	0.063666	0.009319	0.002667	0.483213	0.111474	0.039957	0.005033	0.000617258
	12.85	25.15	2.54	0.67			26.587	1.00374	1.00966	0.996083	1.00172	0.962392	0.966212		14.2	0.922289	0.271372	0.050259	0.00985	0.001504	0.641393	0.120707	0.015488	0.006044	0.003101		35.5	0.505686	0.18913	0.064524	0.009446	0.002703	0.489701	0.112903	0.040514	0.005306	0.000635899
	19.05	24.68	8.25	0.1			26.608	1.00338	1.00916	0.995625	1.00108	0.962191	0.969293		14.4	0.934218	0.275025	0.050949	0.009987	0.001525	0.653438	0.12378	0.016393	0.005807	0.003489		36	0.511949	0.191583	0.06538	0.009573	0.00274	0.496203	0.114426	0.041065	0.005462	0.000514079
							26.63	1.00311	1.00909	0.995265	1.00101	0.961463	0.966314		14.6	0.94612	0.278673	0.051638	0.010123	0.001546	0.665056	0.126261	0.016509	0.006059	0.003905		36.5	0.51819	0.19403	0.066234	0.0097	0.002776	0.502542	0.116153	0.041409	0.005224	-0.000221535
							26.652	1.00388	1.0089	0.995554	1.00121	0.961535	0.964831		14.8	0.957993	0.282317	0.052327	0.010259	0.001567	0.676772	0.128934	0.017147	0.00622	0.004015		37	0.524409	0.196471	0.067088	0.009826	0.002813	0.509745	0.118175	0.042328	0.00568	0.000285328
							26.674	1.00395	1.00965	0.994679	1.00261	0.960525	0.973573		15	0.96984	0.285956	0.053016	0.010396	0.001588	0.6879	0.130892	0.017413	0.00628	0.003524		37.5	0.530607	0.198907	0.067939	0.009952	0.002849	0.516515	0.120019	0.042835	0.00602	0.000688352
							26.695	1.0037	1.00918	0.994735	1.00212	0.959758	0.965896		15.2	0.981658	0.289591	0.053704	0.010532	0.001608	0.699074	0.13276	0.017197	0.006694	0.003712		38	0.536783	0.201338	0.06879	0.010078	0.002885	0.522986	0.121778	0.043282	0.006305	0.000852383
							26.717	1.00366	1.00886	0.995229	1.00257	0.95974	0.967081		15.4	0.993449	0.293221	0.054392	0.010668	0.001629	0.710764	0.135431	0.017612	0.006888	0.004097		38.5	0.542937	0.203763	0.069639	0.010204	0.002921	0.529081	0.123379	0.043728	0.006342	0.000719807
							26.739	1.00399	1.01034	0.99496	1.00206	0.958809	0.964318		15.6	1.00521	0.296846	0.055079	0.010805	0.00165	0.72161	0.137781	0.017364	0.00682	0.003674		39	0.54907	0.206183	0.070486	0.01033	0.002958	0.535435	0.12517	0.044318	0.006274	0.000773156
							26.761	1.00357	1.00976	0.994521	1.00109	0.95864	0.967819		15.8	1.01695	0.300468	0.055765	0.010941	0.001671	0.732606	0.139854	0.017688	0.007063	0.003662		39.5	0.555182	0.208597	0.071333	0.010456	0.002994	0.542141	0.12725	0.045259	0.006852	0.00126141
							26.782	1.00333	1.01009	0.994463	1.00301	0.957891	0.966284		16	1.02866	0.304084	0.056452	0.011077	0.001692	0.743042	0.141672	0.017324	0.006377	0.002839		40	0.561272	0.211005	0.072177	0.010581	0.00303	0.548583	0.128836	0.04607	0.007083	0.00139965
							26.804	1.00383	1.01008	0.994886	1.00245	0.956968	0.966798		16.2	1.04034	0.307696	0.057137	0.011213	0.001713	0.754037	0.143209	0.017242	0.005544	0.00263		40.5	0.567341	0.213408	0.073021	0.010706	0.003066	0.555253	0.130416	0.046657	0.007582	0.00169574
							26.826	1.00392	1.01051	0.994971	1.00204	0.956597	0.967443		16.4	1.05199	0.311304	0.057822	0.011349	0.001734	0.764867	0.144863	0.016834	0.005449	0.002554		41	0.573388	0.215806	0.073863	0.010831	0.003102	0.56159	0.132132	0.047341	0.00734	0.00208101
							26.848	1.00376	1.01036	0.994574	1.00145	0.955645	0.969495		16.6	1.06362	0.314907	0.058507	0.011485	0.001755	0.775443	0.146571	0.016582	0.005162	0.002449		41.5	0.579415	0.218199	0.074703	0.010956	0.003138	0.567749	0.133553	0.047735	0.007392	0.00250068
							26.869	1.00417	1.01021	0.994532	1.00236	0.955115	0.96873		16.8	1.07522	0.318505	0.059191	0.011621	0.001776	0.786619	0.149684	0.016766	0.005029	0.002701		42	0.58542	0.220586	0.075543	0.011081	0.003174	0.574117	0.135111	0.04857	0.007405	0.0027295
							26.891	1.00403	1.01016	0.994235	1.00268	0.954883	0.967631		17	1.08679	0.322099	0.059875	0.011757	0.001796	0.797673	0.15215	0.017263	0.004785	0.002582		42.5	0.591405	0.222967	0.076381	0.011205	0.00321	0.580127	0.136497	0.048988	0.007278	0.00303932
							26.913	1.00362	1.01005	0.994327	1.00177	0.954202	0.962182		17.2	1.09834	0.325689	0.060558	0.011892	0.001817	0.808812	0.154398	0.01721	0.003934	0.002403		43	0.597368	0.225343	0.077217	0.01133	0.003246	0.586262	0.137985	0.049701	0.007172	0.00315271
							26.935	1.00469	1.0105	0.994592	1.00126	0.953484	0.961631		17.4	1.10986	0.329274	0.061241	0.012028	0.001838	0.820273	0.157786	0.017514	0.003994	0.002228		43.5	0.603311	0.227714	0.078052	0.011454	0.003282	0.592259	0.139646	0.050567	0.007076	0.00305807
							26.956	1.00372	1.01047	0.994362	1.00113	0.952806	0.966525		17.6	1.12135	0.332854	0.061923	0.012164	0.001859	0.831627	0.161159	0.017043	0.003704	0.001894		44	0.609233	0.230079	0.078886	0.011578	0.003317	0.59788	0.141199	0.051146	0.006917	0.00310125
							26.978	1.00379	1.01106	0.993563	1.00185	0.952884	0.961768		17.8	1.13281	0.336431	0.062605	0.012299	0.00188	0.843448	0.164026	0.017879	0.003928	0.002106		44.5	0.615134	0.232439	0.079718	0.011702	0.003353	0.603981	0.143135	0.051665	0.0074	0.0032024
							27	1.00377	1.01095	0.994142	1.00169	0.952872	0.96706		18	1.14425	0.340002	0.063286	0.012435	0.001901	0.855532	0.167993	0.019099	0.004459	0.002881		45	0.621015	0.234794	0.080549	0.011826	0.003389	0.610187	0.144771	0.052389	0.007709	0.00319202
							27.022	1.0046	1.01148	0.994078	1.00137	0.951705	0.968157		18.2	1.15566	0.343569	0.063967	0.01257	0.001922	0.867324	0.171367	0.019313	0.004483	0.003003		45.5	0.626875	0.237144	0.081379	0.011949	0.003425	0.616057	0.146116	0.05323	0.007942	0.00330571
							27.043	1.0046	1.01137	0.994373	1.0017	0.950565	0.962584		18.4	1.16705	0.347132	0.064647	0.012705	0.001942	0.879034	0.174578	0.01981	0.004543	0.003436		46	0.632715	0.239488	0.082207	0.012073	0.00346	0.621748	0.147666	0.05361	0.007898	0.00313957
							27.065	1.00461	1.01092	0.993986	1.00131	0.95067	0.966688		18.6	1.17841	0.35069	0.065327	0.012841	0.001963	0.890857	0.177488	0.020025	0.004434	0.003426		46.5	0.638534	0.241826	0.083034	0.012196	0.003496	0.627817	0.149332	0.054104	0.008089	0.00307105
							27.087	1.00432	1.01113	0.99407	1.00221	0.949632	0.964719		18.8	1.18974	0.354244	0.066007	0.012976	0.001984	0.902394	0.180405	0.020665	0.004817	0.002963		47	0.644333	0.24416	0.08386	0.012319	0.003531	0.633865	0.151	0.054782	0.007698	0.00328284
							27.109	1.00441	1.01205	0.99362	1.00199	0.9497	0.967059		19	1.20105	0.357794	0.066686	0.013111	0.002005	0.913334	0.182929	0.020907	0.004614	0.002539		47.5	0.650112	0.246488	0.084684	0.012442	0.003567	0.639339	0.152085	0.054964	0.007298	0.00300452
							27.13	1.00467	1.01128	0.993359	1.00215	0.948045	0.954466		19.2	1.21233	0.361339	0.067364	0.013246	0.002026	0.925073	0.185917	0.021501	0.005352	0.002992		48	0.65587	0.248811	0.085507	0.012565	0.003602	0.645158	0.153353	0.055456	0.007268	0.00250112
							27.152	1.00403	1.01186	0.993334	1.00164	0.947936	0.958639		19.4	1.22358	0.364879	0.068042	0.013381	0.002046	0.936494	0.188874	0.022248	0.005888	0.003227		48.5	0.661608	0.251129	0.086328	0.012687	0.003638	0.651185	0.154977	0.056088	0.007512	0.00253412
							27.174	1.00445	1.01155	0.993682	1.00262	0.946543	0.958674		19.6	1.23481	0.368415	0.068719	0.013517	0.002067	0.947218	0.190786	0.022158	0.005704	0.003064		49	0.667327	0.253441	0.087149	0.01281	0.003673	0.657125	0.156326	0.056492	0.007418	0.00240604
							27.196	1.0048	1.01147	0.993093	1.001	0.946027	0.95622		19.8	1.24601	0.371947	0.069396	0.013652	0.002088	0.958493	0.192975	0.022561	0.005558	0.00296		49.5	0.673025	0.255749	0.087967	0.012932	0.003708	0.663555	0.157662	0.05714	0.00753	0.00253447
							27.217	1.00464	1.01152	0.992969	1.00203	0.945161	0.960962		20	1.25718	0.375474	0.070073	0.013786	0.002109	0.969404	0.194979	0.02258	0.005164	0.002395		50	0.678703	0.258051	0.088785	0.013054	0.003744	0.669454	0.159107	0.057719	0.007711	0.00241772
							27.239	1.00428	1.01188	0.993269	0.999915	0.945018	0.956004		20.2	1.26833	0.378997	0.070749	0.013921	0.00213	0.980871	0.196998	0.02297	0.004558	0.001686		50.5	0.684362	0.260347	0.089601	0.013176	0.003779	0.675567	0.160814	0.057951	0.007643	0.0024027
							27.261	1.00413	1.01165	0.993778	1.00127	0.944294	0.961096		20.4	1.27945	0.382516	0.071424	0.014056	0.00215	0.992039	0.199182	0.022604	0.004586	0.001308		51	0.690001	0.262639	0.090416	0.013298	0.003814	0.681319	0.161959	0.058461	0.007164	0.00245472
							27.283	1.00443	1.01272	0.993313	1.0019	0.944744	0.956019		20.6	1.29055	0.38603	0.072099	0.014191	0.002171	1.00329	0.201516	0.02253	0.004344	0.000751		51.5	0.69562	0.264925	0.091229	0.013419	0.003849	0.687816	0.163602	0.059373	0.00765	0.00293671
							27.304	1.00447	1.0131	0.992649	1.0018	0.943453	0.961952		20.8	1.30162	0.38954	0.072774	0.014325	0.002192	1.0145	0.204374	0.022722	0.004405			52	0.701219	0.267207	0.092041	0.013541	0.003884	0.693864	0.165008	0.059927	0.007943	0.00275455
							27.326	1.00471	1.01341	0.993137	1.00293	0.943291	0.954249		21	1.31267	0.393045	0.073448	0.01446	0.002213	1.0254	0.206896	0.023008	0.004453	-0.00014		52.5	0.706799	0.269483	0.092852	0.013662	0.00392	0.699985	0.166864	0.060719	0.00828	0.0032194
							27.348	1.00459	1.01198	0.992965	1.00124	0.941791	0.963188		21.2	1.32369	0.396546	0.074122	0.014595	0.002233	1.03633	0.209741	0.023159	0.004827	-0.00013		53	0.712359	0.271754	0.093661	0.013783	0.003955	0.70625	0.169333	0.061816	0.008951	0.0034871
							27.37	1.00455	1.01209	0.99258	1.00076	0.941822	0.951626		21.4	1.33468	0.400043	0.074795	0.014729	0.002254	1.04707	0.213166	0.023096	0.005032	-0.00041		53.5	0.7179	0.27402	0.09447	0.013904	0.00399	0.712214	0.171013	0.062244	0.009293	0.00359963
							27.391	1.00422	1.01198	0.992672	1.00085	0.940956	0.958246		21.6	1.34565	0.403535	0.075468	0.014864	0.002275	1.05816	0.215784	0.022526	0.005029	-0.00065		54	0.723422	0.27628	0.095276	0.014025	0.004025	0.718276	0.173001	0.062552	0.009609	0.00378345
							27.413	1.00482	1.01268	0.992848	1.00152	0.941032	0.955603		21.8	1.35659	0.407023	0.07614	0.014998	0.002296	1.07005	0.218993	0.023622	0.005869	-0.00051		54.5	0.728924	0.278536	0.096082	0.014145	0.004059	0.724276	0.174979	0.063126	0.010193	0.00387058
							27.435	1.00458	1.01347	0.992459	1.00141	0.940382	0.957863		22	1.36751	0.410506	0.076812	0.015132	0.002316	1.08082	0.222486	0.023871	0.006196	-0.00039		55	0.734407	0.280786	0.096886	0.014266	0.004094	0.73014	0.176828	0.063994	0.010819	0.00397214
							27.457	1.00407	1.013	0.992735	1.00126	0.938874	0.953964		22.2	1.3784	0.413986	0.077483	0.015267	0.002337	1.09218	0.225949	0.024538	0.006477	0.000116		55.5	0.739871	0.283032	0.097689	0.014386	0.004129	0.735736	0.178307	0.064581	0.010828	0.00390027
							27.478	1.00441	1.0133	0.992634	1.00087	0.938525	0.952198		22.4	1.38926	0.41746	0.078154	0.015401	0.002358	1.1033	0.228643	0.025181	0.007082	0.000869		56	0.745316	0.285272	0.09849	0.014506	0.004164	0.741323	0.179724	0.065099	0.011085	0.00367604
							27.5	1.00477	1.01344	0.992723	1.0007	0.937393	0.956501		22.6	1.4001	0.420931	0.078824	0.015535	0.002378	1.11448	0.231479	0.025522	0.006441	0.000537		56.5	0.750742	0.287507	0.09929	0.014626	0.004199	0.747146	0.18133	0.065896	0.011309	0.0035076
							27.522	1.00482	1.01275	0.992281	1.00229	0.937533	0.951926		22.8	1.41092	0.424397	0.079494	0.015669	0.002399	1.12501	0.233963	0.025995	0.006683	0.00069		57	0.756149	0.289738	0.100089	0.014746	0.004233	0.752439	0.182808	0.066355	0.010854	0.00327608
							27.544	1.00449	1.01323	0.992113	1.00143	0.936852	0.952559		23	1.42171	0.427859	0.080163	0.015803	0.00242	1.1363	0.237192	0.026992	0.006814	0.001399		57.5	0.761537	0.291963	0.100887	0.014866	0.004268	0.757732	0.184324	0.066755	0.011014	0.00300292
							27.565	1.00499	1.01293	0.992645	1.00109	0.936483	0.954564		23.2	1.43247	0.431316	0.080832	0.015937	0.00244	1.14749	0.240261	0.02778	0.007118	0.002385		58	0.766906	0.294183	0.101683	0.014985	0.004303	0.763389	0.185985	0.067298	0.011241	0.00298758
							27.587	1.00478	1.01374	0.991977	1.00291	0.935637	0.948968		23.4	1.44321	0.43477	0.0815	0.016071	0.002461	1.15803	0.242782	0.027877	0.007217	0.002872		58.5	0.772256	0.296398	0.102478	0.015105	0.004337	0.768689	0.18741	0.067703	0.011396	0.00308447
							27.609	1.00474	1.01299	0.991649	1.00134	0.934933	0.949449		23.6	1.45393	0.438219	0.082168	0.016205	0.002482	1.16814	0.244674	0.027604	0.006507	0.002581		59	0.777588	0.298608	0.103271	0.015224	0.004372	0.773826	0.188701	0.067853	0.011112	0.00281919
							27.631	1.00453	1.01439	0.991539	1.00182	0.934342	0.947355		23.8	1.46462	0.441663	0.082836	0.016339	0.002502	1.17924	0.247379	0.02752	0.006063	0.002233		59.5	0.782901	0.300813	0.104064	0.015343	0.004406	0.779472	0.190236	0.06838	0.011114	0.00263847
							27.652	1.00462	1.01385	0.991727	1.00152	0.933586	0.946586		24	1.47528	0.445103	0.083503	0.016472	0.002523	1.19011	0.250488	0.027985	0.00605	0.00266		60	0.788196	0.303013	0.104855	0.015462	0.004441	0.784593	0.191692	0.068603	0.010773	0.00231712
							27.674	1.00464	1.01257	0.991432	1.00176	0.933408	0.944507		24.2	1.48592	0.448539	0.084169	0.016606	0.002544	1.20125	0.253833	0.028798	0.006004	0.00263		60.5	0.793472	0.305208	0.105644	0.015581	0.004475	0.79	0.19303	0.068802	0.010076	0.0020342
							27.696	1.00485	1.0136	0.991262	1.00149	0.932587	0.950723		24.4	1.49654	0.451971	0.084836	0.01674	0.002564	1.21177	0.256589	0.028226	0.006189	0.002383		61	0.798729	0.307399	0.106433	0.015699	0.00451	0.795486	0.194252	0.069725	0.010221	0.0020198
							27.718	1.00504	1.01432	0.991506	1.00097	0.931519	0.940486		24.6	1.50713	0.455399	0.085501	0.016873	0.002585	1.22245	0.259416	0.028882	0.006021	0.002022		61.5	0.803969	0.309584	0.10722	0.015817	0.004544	0.801695	0.196228	0.070372	0.010421	0.0024145
							27.739	1.00478	1.01373	0.990887	1.00028	0.931046	0.939121		24.8	1.5177	0.458822	0.086166	0.017007	0.002606	1.2335	0.262457	0.029458	0.006409	0.002101		62	0.809189	0.311764	0.108006	0.015936	0.004578	0.807105	0.197782	0.070984	0.010345	0.00235954
							27.761	1.00534	1.0143	0.991117	1.00141	0.930672	0.944385		25	1.52824	0.462241	0.086831	0.01714	0.002626	1.24444	0.26547	0.030229	0.00647	0.002705		62.5	0.814392	0.313939	0.10879	0.016054	0.004613	0.812801	0.199651	0.071558	0.010316	0.00276802
							27.783	1.00516	1.01434	0.991264	1.00282	0.929639	0.943401		25.2	1.53875	0.465655	0.087495	0.017274	0.002647	1.25562	0.268627	0.030433	0.006504	0.00246		63	0.819577	0.31611	0.109573	0.016172	0.004647	0.818425	0.201296	0.072323	0.010621	0.00282136
							27.805	1.00576	1.01442	0.991005	0.999826	0.929453	0.94203		25.4	1.54925	0.469066	0.088159	0.017407	0.002667	1.26634	0.271266	0.030602	0.006143	0.001698		63.5	0.824743	0.318275	0.110355	0.016289	0.004681	0.823957	0.20222	0.072154	0.010513	0.0024335
							27.826	1.00564	1.01379	0.991308	1.00264	0.928485	0.942019		25.6	1.55971	0.472472	0.088822	0.01754	0.002688	1.27729	0.274217	0.031117	0.006076	0.001232		64	0.829891	0.320436	0.111136	0.016407	0.004715	0.829743	0.203666	0.07244	0.01046	0.00238485
							27.848	1.00466	1.01404	0.991177	1.00126	0.928121	0.944547		25.8	1.57016	0.475873	0.089485	0.017673	0.002709	1.28831	0.277782	0.032367	0.006883	0.00132		64.5	0.835022	0.322592	0.111915	0.016525	0.004749	0.835238	0.205158	0.07315	0.010918	0.00262327
							27.87	1.00489	1.01357	0.990896	1.0026	0.926949	0.94839		26	1.58058	0.479271	0.090147	0.017807	0.002729	1.29825	0.280822	0.032324	0.006557	0.001417		65	0.840134	0.324743	0.112693	0.016642	0.004783	0.841079	0.207005	0.073888	0.011365	0.00289088
							27.892	1.00511	1.01453	0.990777	0.99989	0.926947	0.93218		26.2	1.59097	0.482664	0.090809	0.01794	0.00275	1.30915	0.283706	0.033297	0.006563	0.001489		65.5	0.845229	0.326889	0.11347	0.016759	0.004817	0.846671	0.208647	0.074614	0.011716	0.00315045
							27.913	1.00493	1.015	0.990416	1.00037	0.926096	0.938999		26.4	1.60134	0.486053	0.09147	0.018073	0.00277	1.3194	0.286044	0.033194	0.006262	0.000746		66	0.850305	0.32903	0.114246	0.016876	0.004851	0.851903	0.21015	0.075034	0.011826	0.00328583
							27.935	1.00498	1.0147	0.990309	1.00003	0.925602	0.938485		26.6	1.61169	0.489438	0.092131	0.018206	0.002791	1.32955	0.288369	0.032872	0.005521	-0.00023		66.5	0.855364	0.331166	0.11502	0.016993	0.004885	0.857085	0.211723	0.075723	0.011957	0.00322844
							27.957	1.00496	1.01582	0.990766	1.00193	0.924537	0.931121		26.8	1.62201	0.492819	0.092792	0.018339	0.002812	1.33929	0.290903	0.032699	0.005044	-0.00078		67	0.860406	0.333297	0.115793	0.017109	0.004919	0.862117	0.21308	0.076035	0.011802	0.00319061
							27.979	1.00569	1.0155	0.989891	1.00181	0.924066	0.941173		27	1.63231	0.496195	0.093452	0.018472	0.002832	1.34996	0.294214	0.033152	0.005008	-0.00064		67.5	0.865429	0.335424	0.116565	0.017226	0.004953	0.867407	0.214825	0.076385	0.012093	0.00331261
							28	1.0053	1.01588	0.990122	1.00054	0.923469	0.935229		27.2	1.64258	0.499568	0.094111	0.018604	0.002853	1.35954	0.296337	0.032896	0.004518	-0.00142		68	0.870436	0.337546	0.117335	0.017342	0.004987	0.872879	0.216368	0.07704	0.01245	0.00374571
							28.022	1.00551	1.01448	0.990202	1.00037	0.9227	0.937651		27.4	1.65283	0.502936	0.09477	0.018737	0.002873	1.36946	0.298734	0.032554	0.004494	-0.0018		68.5	0.875424	0.339663	0.118104	0.017458	0.00502	0.878078	0.217983	0.077871	0.012744	0.00410949
							28.044	1.0053	1.01536	0.990583	1.00126	0.92217	0.939002		27.6	1.66306	0.506299	0.095429	0.01887	0.002894	1.37945	0.301257	0.032465	0.004018	-0.00215		69	0.880396	0.341775	0.118872	0.017575	0.005054	0.883025	0.219428	0.078281	0.012859	0.00405095
							28.066	1.00554	1.01578	0.990031	1.00111	0.92086	0.938906		27.8	1.67326	0.509659	0.096087	0.019003	0.002914	1.39002	0.30443	0.032488	0.003948	-0.0021		69.5	0.885349	0.343883	0.119639	0.01769	0.005088	0.888156	0.221121	0.079045	0.013222	0.00395688
							28.087	1.00565	1.01545	0.990066	1.00147	0.920177	0.935798		28	1.68344	0.513014	0.096745	0.019135	0.002935	1.40001	0.307672	0.032772	0.003926	-0.00225		70	0.890286	0.345985	0.120404	0.017806	0.005122	0.89304	0.222323	0.079371	0.012898	0.00381131
							28.109	1.0053	1.01583	0.989653	1.00077	0.920193	0.937206		28.2	1.69359	0.516366	0.097402	0.019268	0.002955	1.41066	0.31114	0.033473	0.004554	-0.00219		70.5	0.895205	0.348083	0.121168	0.017922	0.005155	0.898031	0.223726	0.080042	0.012912	0.0035198
							28.131	1.00538	1.01544	0.989743	1.00149	0.918767	0.938242		28.4	1.70372	0.519713	0.098058	0.0194	0.002976	1.42069	0.313623	0.033328	0.004672	-0.0024		71	0.900107	0.350177	0.121931	0.018037	0.005189	0.902874	0.224706	0.080728	0.012785	0.00318283
							28.153	1.0056	1.01551	0.989649	1.00096	0.918865	0.937838		28.6	1.71383	0.523056	0.098715	0.019533	0.002996	1.43152	0.316699	0.034474	0.005047	-0.00207		71.5	0.904992	0.352265	0.122693	0.018152	0.005222	0.907826	0.226408	0.081439	0.012406	0.00310442
							28.174	1.00551	1.01584	0.989685	1.00105	0.918426	0.933048		28.8	1.72392	0.526394	0.099371	0.019665	0.003017	1.44269	0.319193	0.034633	0.005536	-0.0018		72	0.90986	0.354349	0.123453	0.018268	0.005256	0.912913	0.227927	0.082517	0.012438	0.00319
							28.196	1.0054	1.01678	0.990338	1.00028	0.917871	0.934879		29	1.73398	0.529729	0.100026	0.019797	0.003037	1.45409	0.322511	0.035142	0.005522	-0.00169		72.5	0.914711	0.356428	0.124212	0.018382	0.005289	0.91811	0.229575	0.082944	0.012458	0.00321652
							28.218	1.00549	1.01594	0.989091	1.0009	0.917104	0.930522		29.2	1.74401	0.533059	0.100681	0.019929	0.003058	1.46526	0.325632	0.035521	0.006121	-0.00166		73	0.919545	0.358502	0.12497	0.018497	0.005323	0.923157	0.230694	0.083577	0.012635	0.0034056
							28.24	1.00547	1.0158	0.989167	1.00127	0.916244	0.931738		29.4	1.75403	0.536385	0.101335	0.020062	0.003078	1.47631	0.328504	0.036059	0.006114	-0.0017		73.5	0.924362	0.360572	0.125726	0.018612	0.005356	0.928219	0.2319	0.08366	0.012693	0.00324263
							28.261	1.00566	1.01651	0.98956	1.00054	0.914973	0.934055		29.6	1.76402	0.539707	0.101989	0.020194	0.003099	1.48726	0.331978	0.036966	0.006265	-0.00142		74	0.929163	0.362637	0.126482	0.018726	0.005389	0.933375	0.233324	0.084328	0.01287	0.00356218
							28.283	1.00631	1.01668	0.989155	1.00176	0.914813	0.928626		29.8	1.77398	0.543025	0.102643	0.020326	0.003119	1.49811	0.334944	0.037325	0.006115	-0.0011		74.5	0.933946	0.364697	0.127236	0.018841	0.005423	0.938298	0.234768	0.084755	0.013182	0.00369917
							28.305	1.00589	1.01642	0.989028	1.001	0.914242	0.935051		30	1.78393	0.546339	0.103296	0.020458	0.00314	1.50876	0.337483	0.037296	0.005803	-0.00133		75	0.938713	0.366753	0.127989	0.018955	0.005456	0.943041	0.236276	0.084842	0.013149	0.00352311
							28.327	1.00568	1.01628	0.989534	1.0003	0.913268	0.928067		30.2	1.79385	0.549649	0.103948	0.02059	0.00316	1.51944	0.340121	0.038014	0.005689	-0.00162		75.5	0.943463	0.368804	0.12874	0.019069	0.005489	0.947939	0.237797	0.084952	0.013	0.0035825
							28.348	1.00611	1.01672	0.988527	1.00115	0.912988	0.93268		30.4	1.80374	0.552954	0.1046	0.020722	0.003181	1.5303	0.343055	0.03849	0.005613	-0.0012		76	0.948197	0.37085	0.129491	0.019183	0.005522	0.952991	0.239272	0.085495	0.012833	0.0037939
							28.37	1.0061	1.01624	0.988875	1.00205	0.911955	0.930102		30.6	1.81362	0.556255	0.105252	0.020853	0.003201	1.54083	0.34633	0.03886	0.005124	-0.00144		76.5	0.952914	0.372892	0.13024	0.019297	0.005556	0.958074	0.240529	0.085667	0.012725	0.00358192
							28.392	1.00623	1.01724	0.98878	1.00008	0.911395	0.927593		30.8	1.82347	0.559553	0.105903	0.020985	0.003222	1.55105	0.349748	0.039405	0.004754	-0.00103		77	0.957614	0.374929	0.130988	0.01941	0.005589	0.96315	0.24188	0.086002	0.012809	0.00362144
							28.414	1.00554	1.01666	0.988785	1.00178	0.91157	0.930795		31	1.8333	0.562846	0.106554	0.021117	0.003242	1.56192	0.352829	0.039981	0.004885	-0.00065		77.5	0.962298	0.376962	0.131735	0.019524	0.005622	0.96844	0.243821	0.08658	0.013157	0.00383423
							28.435	1.00613	1.01714	0.988643	1.00183	0.910348	0.929698		31.2	1.8431	0.566135	0.107204	0.021249	0.003262	1.57237	0.356354	0.04095	0.00497	-0.00048		78	0.966966	0.378989	0.13248	0.019637	0.005655	0.973914	0.245657	0.087078	0.01356	0.00422268
							28.457	1.00622	1.01727	0.988513	1.00102	0.908954	0.921864		31.4	1.85289	0.56942	0.107854	0.02138	0.003283	1.583	0.360224	0.042014	0.004829	4.13e-05		78.5	0.971617	0.381013	0.133224	0.01975	0.005688	0.979112	0.247711	0.087972	0.01414	0.0044197
							28.479	1.00586	1.01678	0.988883	0.999214	0.908225	0.922078		31.6	1.86265	0.572701	0.108503	0.021512	0.003303	1.59357	0.363856	0.042797	0.004959	0.000267		79	0.976253	0.383031	0.133967	0.019863	0.005721	0.984111	0.249215	0.088576	0.01453	0.00422207
							28.501	1.00588	1.0168	0.988354	1.00209	0.908567	0.922592		31.8	1.87238	0.575977	0.109152	0.021643	0.003324	1.60361	0.367384	0.043362	0.005301	0.000395		79.5	0.980872	0.385046	0.134709	0.019976	0.005754	0.98928	0.251034	0.089507	0.014942	0.00426275
							28.522	1.00555	1.01692	0.988417	1.00044	0.907352	0.918351		32	1.8821	0.57925	0.1098	0.021775	0.003344	1.6139	0.371169	0.044223	0.006049	0.000808		80	0.985474	0.387055	0.13545	0.020089	0.005786	0.994113	0.252449	0.090089	0.014571	0.00411031
							28.544	1.00569	1.01719	0.988467	0.999509	0.906259	0.920251		32.2	1.89179	0.582518	0.110448	0.021906	0.003364	1.62457	0.3747	0.045345	0.006918	0.001605		80.5	0.990061	0.38906	0.136189	0.020201	0.005819	0.998928	0.25383	0.090933	0.01458	0.00383789
							28.566	1.00607	1.01807	0.988387	0.999533	0.905797	0.92086		32.4	1.90146	0.585783	0.111096	0.022037	0.003385	1.63459	0.377858	0.046026	0.007126	0.001479		81	0.994632	0.391061	0.136927	0.020313	0.005852	1.00352	0.254921	0.091425	0.014158	0.0035742
							28.587	1.00622	1.01717	0.987921	1.00058	0.904818	0.924217		32.6	1.91111	0.589043	0.111743	0.022169	0.003405	1.64517	0.381018	0.046691	0.007927	0.00186		81.5	0.999187	0.393057	0.137664	0.020426	0.005885	1.00858	0.256835	0.092579	0.014163	0.00373057
							28.609	1.00581	1.01757	0.988018	1.00004	0.905354	0.920128		32.8	1.92073	0.5923	0.11239	0.0223	0.003426	1.65566	0.38373	0.0467	0.008235	0.001796		82	1.00373	0.395048	0.1384	0.020538	0.005918	1.01376	0.258805	0.093468	0.014398	0.00418719
							28.631	1.0059	1.01651	0.988123	1.00014	0.903931	0.914641		33	1.93033	0.595552	0.113036	0.022431	0.003446	1.66561	0.387088	0.047136	0.008398	0.001663		82.5	1.00825	0.397035	0.139135	0.02065	0.00595	1.01842	0.260265	0.093914	0.014462	0.00428458
							28.653	1.00603	1.01728	0.988036	1.0002	0.903563	0.921618		33.2	1.93991	0.5988	0.113681	0.022562	0.003466	1.67576	0.389384	0.047514	0.009386	0.001593		83	1.01276	0.399018	0.139868	0.020761	0.005983	1.02276	0.261422	0.094531	0.01463	0.00441509
							28.674	1.00626	1.01802	0.987727	1.00126	0.903028	0.922552		33.4	1.94947	0.602044	0.114327	0.022693	0.003487	1.68625	0.392115	0.047942	0.009916	0.001595		83.5	1.01725	0.400996	0.1406	0.020873	0.006015	1.02732	0.262893	0.094997	0.014903	0.0040236
							28.696	1.00577	1.01832	0.987514	0.999991	0.902422	0.919135		33.6	1.959	0.605284	0.114971	0.022824	0.003507	1.69631	0.395029	0.048476	0.010135	0.0016		84	1.02172	0.40297	0.141331	0.020985	0.006048	1.03189	0.264157	0.095526	0.01496	0.0039631
							28.718	1.00644	1.01769	0.987816	1.0011	0.901731	0.919913		33.8	1.96851	0.60852	0.115616	0.022955	0.003527	1.70613	0.397031	0.048819	0.010227	0.001582		84.5	1.02618	0.404939	0.142061	0.021096	0.006081	1.03626	0.26529	0.095748	0.015058	0.00379991
							28.74	1.00639	1.01671	0.987674	1.00013	0.900462	0.919046		34	1.978	0.611752	0.116259	0.023086	0.003548	1.71565	0.399204	0.049005	0.010234	0.000891		85	1.03063	0.406903	0.142789	0.021207	0.006113	1.04102	0.2667	0.095818	0.015181	0.00363782
							28.761	1.00653	1.01796	0.986835	1.00095	0.900549	0.919187		34.2	1.98747	0.61498	0.116903	0.023217	0.003568	1.7258	0.401721	0.04983	0.010388	0.000782		85.5	1.03506	0.408864	0.143516	0.021318	0.006145	1.04605	0.268081	0.096258	0.014952	0.00364253
							28.783	1.00633	1.01753	0.987392	0.999366	0.899762	0.916597		34.4	1.99692	0.618204	0.117546	0.023348	0.003588	1.73574	0.404865	0.050414	0.009913	0.000908		86	1.03947	0.410819	0.144242	0.021429	0.006178	1.05052	0.269591	0.096728	0.015027	0.00380627
							28.805	1.00551	1.01798	0.987643	1.0005	0.899298	0.917766		34.6	2.00634	0.621424	0.118188	0.023478	0.003609	1.7449	0.407801	0.050002	0.009265	0.000149		86.5	1.04387	0.412771	0.144967	0.02154	0.00621	1.05522	0.27096	0.096977	0.015246	0.00386498
							28.827	1.00588	1.0191	0.987142	1.0006	0.897845	0.916232		34.8	2.01574	0.62464	0.11883	0.023609	0.003629	1.75483	0.410771	0.050252	0.009409	0.000441		87	1.04825	0.414718	0.145691	0.02165	0.006243	1.05972	0.272337	0.097676	0.015471	0.00393787
							28.848	1.00628	1.01779	0.986962	0.999178	0.897745	0.917161		35	2.02512	0.627852	0.119472	0.023739	0.003649	1.76469	0.413738	0.050654	0.009157	0.000454		87.5	1.05262	0.41666	0.146414	0.021761	0.006275	1.06436	0.273943	0.097984	0.015591	0.00386068
							28.87	1.00668	1.01877	0.986662	0.999805	0.896422	0.911031		35.2	2.03448	0.63106	0.120113	0.02387	0.00367	1.77455	0.416985	0.051249	0.008726	0.000392		88	1.05697	0.418598	0.147135	0.021871	0.006307	1.06914	0.27543	0.098301	0.015798	0.00407399
							28.892	1.0066	1.01838	0.987335	0.999398	0.895549	0.914466		35.4	2.04382	0.634263	0.120754	0.024	0.00369	1.78422	0.419531	0.051256	0.008463	0.000572		88.5	1.06131	0.420532	0.147855	0.021981	0.006339	1.07377	0.276873	0.099136	0.016016	0.00409477
							28.914	1.00645	1.01815	0.98658	1.00017	0.895433	0.911451		35.6	2.05313	0.637463	0.121394	0.024131	0.00371	1.79396	0.422294	0.051473	0.008256	0.000679		89	1.06563	0.422461	0.148574	0.022091	0.006372	1.07841	0.277877	0.099344	0.015815	0.00406793
							28.935	1.00668	1.01818	0.98681	1.00002	0.894747	0.906824		35.8	2.06243	0.640659	0.122034	0.024261	0.003731	1.80352	0.425237	0.051942	0.008376	0.001062		89.5	1.06994	0.424386	0.149292	0.022201	0.006404	1.08287	0.279513	0.100013	0.015627	0.00418918
							28.957	1.00585	1.01808	0.98688	1.00015	0.894407	0.912839		36	2.0717	0.643851	0.122673	0.024391	0.003751	1.81344	0.428617	0.052125	0.008204	0.001218		90	1.07423	0.426307	0.150008	0.022311	0.006436	1.08736	0.280879	0.100579	0.0153	0.00426467
							28.979	1.0064	1.01892	0.986441	0.999573	0.89295	0.911193		36.2	2.08095	0.647039	0.123312	0.024522	0.003771	1.82292	0.431435	0.052499	0.007973	0.001002		90.5	1.0785	0.428223	0.150724	0.02242	0.006468	1.09196	0.282258	0.101282	0.015309	0.00418902
							29.001	1.0062	1.01798	0.986496	0.998491	0.893086	0.915675		36.4	2.09017	0.650223	0.12395	0.024652	0.003791	1.83198	0.433975	0.052069	0.006952	0.000238		91	1.08277	0.430135	0.151438	0.02253	0.0065	1.09671	0.283856	0.102086	0.015187	0.00419974
							29.022	1.00653	1.01957	0.986114	1.00058	0.891187	0.910404		36.6	2.09938	0.653403	0.124588	0.024782	0.003812	1.84174	0.436621	0.052082	0.006891			91.5	1.08701	0.432043	0.152151	0.022639	0.006532	1.1017	0.285867	0.10325	0.01571	0.00458262
							29.044	1.00618	1.01986	0.986666	1.00059	0.891246	0.910706		36.8	2.10857	0.656579	0.125226	0.024912	0.003832	1.85139	0.43988	0.052075	0.006945	-0.00041		92	1.09125	0.433946	0.152863	0.022748	0.006564	1.1062	0.287948	0.104006	0.0162	0.00474509
							29.066	1.00616	1.01918	0.98656	1.00006	0.890215	0.909052		37	2.11773	0.659751	0.125863	0.025042	0.003852	1.86055	0.442844	0.052514	0.006858	-0.00054		92.5	1.09546	0.435845	0.153574	0.022857	0.006596	1.11058	0.289338	0.104483	0.0164	0.00442825
							29.088	1.00679	1.01908	0.985713	0.999699	0.889496	0.915938		37.2	2.12687	0.662919	0.1265	0.025172	0.003872	1.87064	0.445365	0.052814	0.007393	-0.00078		93	1.09966	0.43774	0.154283	0.022966	0.006628	1.11514	0.291097	0.105103	0.016505	0.00417576
							29.109	1.00685	1.01916	0.985905	0.999115	0.889343	0.901301		37.4	2.13599	0.666083	0.127136	0.025302	0.003893	1.88055	0.448222	0.05367	0.007611	-0.0009		93.5	1.10385	0.439631	0.154992	0.023075	0.006659	1.11964	0.292408	0.105349	0.016489	0.00340736
							29.131	1.00691	1.01915	0.985867	1.00034	0.888497	0.902394		37.6	2.14509	0.669243	0.127771	0.025432	0.003913	1.8904	0.451662	0.054355	0.007765	-0.00111		94	1.10803	0.441517	0.155699	0.023183	0.006691	1.12443	0.293799	0.106084	0.016807	0.00329643
							29.153	1.0059	1.01964	0.985895	0.999123	0.887443	0.909186		37.8	2.15417	0.672399	0.128407	0.025562	0.003933	1.90006	0.454305	0.055074	0.007976	-0.00146		94.5	1.11218	0.443399	0.156405	0.023292	0.006723	1.12918	0.295431	0.106753	0.017285	0.00343495
							29.175	1.00652	1.01938	0.986252	0.999185	0.887094	0.905778		38	2.16323	0.675551	0.129041	0.025691	0.003953	1.91059	0.457504	0.055656	0.008496	-0.00135		95	1.11633	0.445276	0.15711	0.0234	0.006755	1.13413	0.297368	0.107511	0.017843	0.00375418
							29.196	1.00628	1.01961	0.986006	1.00138	0.886157	0.90734		38.2	2.17226	0.6787	0.129676	0.025821	0.003974	1.9211	0.460974	0.056182	0.009036	-0.00119		95.5	1.12046	0.44715	0.157814	0.023508	0.006786	1.13847	0.298655	0.107994	0.01789	0.00384505
							29.218	1.00638	1.01957	0.985902	1.00059	0.885597	0.90603		38.4	2.18128	0.681844	0.13031	0.025951	0.003994	1.93081	0.46419	0.056468	0.008526	-0.00119		96	1.12457	0.449019	0.158516	0.023616	0.006818	1.14272	0.300114	0.108451	0.018267	0.00422597
							29.24	1.00719	1.01984	0.986005	0.999919	0.884992	0.907109		38.6	2.19027	0.684985	0.130943	0.02608	0.004014	1.9408	0.466948	0.056649	0.008685	-0.00091		96.5	1.12867	0.450884	0.159218	0.023724	0.00685	1.14716	0.301444	0.108971	0.018564	0.00432686
							29.262	1.00678	1.01949	0.986119	0.999533	0.884007	0.904754		38.8	2.19925	0.688121	0.131576	0.02621	0.004034	1.9513	0.47014	0.057591	0.008853	-0.00059		97	1.13276	0.452745	0.159918	0.023831	0.006881	1.15111	0.302469	0.109294	0.018617	0.00418949
							29.283	1.00683	1.01972	0.985113	0.999561	0.883148	0.900411		39	2.2082	0.691254	0.132209	0.026339	0.004054	1.96113	0.47243	0.057653	0.008593	0.00034		97.5	1.13683	0.454601	0.160617	0.023939	0.006913	1.15505	0.303567	0.109483	0.018776	0.00406181
							29.305	1.00664	1.01988	0.985203	0.998945	0.882148	0.904116		39.2	2.21713	0.694383	0.132841	0.026469	0.004075	1.97124	0.474813	0.057924	0.008561	0.000433		98	1.14089	0.456454	0.161315	0.024046	0.006944	1.15921	0.304466	0.109734	0.018421	0.00394036
							29.327	1.00698	1.01921	0.985296	1.0004	0.88202	0.900505		39.4	2.22604	0.697507	0.133473	0.026598	0.004095	1.98124	0.477645	0.058416	0.008857	0.001135		98.5	1.14493	0.458302	0.162012	0.024154	0.006976	1.16353	0.305389	0.110225	0.018401	0.00387941
							29.349	1.00656	1.02115	0.984934	0.998616	0.881016	0.897575		39.6	2.23493	0.700628	0.134104	0.026727	0.004115	1.9911	0.480476	0.058946	0.008903	0.001248		99	1.14896	0.460146	0.162708	0.024261	0.007007	1.1677	0.306459	0.11055	0.018259	0.00366783
							29.37	1.00666	1.01998	0.985171	1.00081	0.880085	0.898789		39.8	2.2438	0.703745	0.134735	0.026856	0.004135	2.00102	0.483861	0.059724	0.009644	0.00223		99.5	1.15298	0.461986	0.163402	0.024368	0.007039	1.17176	0.307992	0.111416	0.018143	0.00391644
							29.392	1.00683	1.02032	0.985168	1.00009	0.880085	0.901386		40	2.25265	0.706858	0.135365	0.026986	0.004155	2.01051	0.486881	0.060298	0.009406	0.002412		100	1.15698	0.463821	0.164096	0.024474	0.00707	1.17604	0.309211	0.112032	0.018175	0.00391859
							29.414	1.00659	1.0202	0.984804	0.999646	0.878201	0.895689		40.2	2.26148	0.709968	0.135995	0.027115	0.004175	2.01955	0.489241	0.060491	0.008979	0.001796		100.5	1.16097	0.465653	0.164788	0.024581	0.007101	1.18052	0.310784	0.112777	0.018396	0.00410214
							29.436	1.00651	1.02022	0.984455	1.00076	0.878518	0.896847		40.4	2.27028	0.713073	0.136624	0.027244	0.004196	2.02909	0.491868	0.060583	0.00821	0.001367		101	1.16494	0.46748	0.165479	0.024688	0.007133	1.18524	0.312389	0.113693	0.01873	0.00451154
							29.457	1.00713	1.02011	0.984993	0.999918	0.877927	0.893349		40.6	2.27907	0.716174	0.137253	0.027373	0.004216	2.039	0.495294	0.06151	0.008747	0.001524		101.5	1.1689	0.469303	0.166169	0.024794	0.007164	1.18959	0.31391	0.114035	0.01876	0.00462339
							29.479	1.00708	1.02103	0.984956	0.99968	0.876923	0.889938		40.8	2.28784	0.719272	0.137882	0.027502	0.004236	2.04828	0.497781	0.061558	0.008902	0.001117		102	1.17285	0.471122	0.166858	0.0249	0.007195	1.19361	0.315303	0.114392	0.018601	0.00465458
							29.501	1.00741	1.02042	0.984861	0.999797	0.87658	0.896367		41	2.29658	0.722366	0.13851	0.027631	0.004256	2.05731	0.500245	0.061816	0.008553	0.000337		102.5	1.17678	0.472937	0.167545	0.025006	0.007226	1.19775	0.316343	0.114534	0.018319	0.00453306
							29.523	1.00748	1.02076	0.984549	0.998381	0.875631	0.895417		41.2	2.30531	0.725456	0.139138	0.027759	0.004276	2.06627	0.502571	0.062216	0.008527	-0.00081		103	1.1807	0.474748	0.168232	0.025112	0.007257	1.20212	0.317883	0.11516	0.018079	0.00457098
							29.544	1.00722	1.02035	0.984552	0.999079	0.873899	0.895404		41.4	2.31401	0.728542	0.139765	0.027888	0.004296	2.07548	0.505573	0.0631	0.008653	-0.00147		103.5	1.1846	0.476555	0.168918	0.025218	0.007288	1.20643	0.319137	0.115743	0.018104	0.00424221
							29.566	1.00713	1.02034	0.984106	0.999469	0.874333	0.898584		41.6	2.3227	0.731624	0.140392	0.028017	0.004316	2.08504	0.508874	0.064001	0.009094	-0.00146		104	1.18849	0.478358	0.169602	0.025324	0.007319	1.21065	0.320757	0.11642	0.018452	0.00463713
							29.588	1.00719	1.02041	0.984293	0.999147	0.873497	0.889363		41.8	2.33136	0.734702	0.141018	0.028145	0.004337	2.09393	0.51126	0.064106	0.008839	-0.00206		104.5	1.19237	0.480156	0.170285	0.025429	0.00735	1.21485	0.322312	0.116839	0.018764	0.00489582
							29.61	1.00713	1.02069	0.984639	0.999799	0.872271	0.891103		42	2.34001	0.737777	0.141644	0.028274	0.004357	2.10353	0.514898	0.064801	0.009796	-0.00142		105	1.19623	0.481951	0.170967	0.025535	0.007381	1.21933	0.32407	0.117668	0.019105	0.00525573
							29.631	1.00674	1.02094	0.98408	0.999001	0.871782	0.893315		42.2	2.34863	0.740847	0.14227	0.028403	0.004377	2.11255	0.51777	0.065155	0.009715	-0.00167		105.5	1.20009	0.483741	0.171648	0.02564	0.007412	1.22342	0.325049	0.117671	0.01916	0.00518443
							29.653	1.00721	1.02168	0.984267	0.999811	0.870868	0.885909		42.4	2.35723	0.743914	0.142895	0.028531	0.004397	2.12151	0.520741	0.066021	0.009666	-0.00155		106	1.20392	0.485528	0.172328	0.025745	0.007443	1.22752	0.326679	0.118151	0.019453	0.00542944
							29.675	1.00704	1.02162	0.984003	0.998973	0.869787	0.892652		42.6	2.36582	0.746977	0.143519	0.02866	0.004417	2.1307	0.523621	0.06675	0.00964	-0.00115		106.5	1.20775	0.48731	0.173007	0.02585	0.007474	1.23175	0.328177	0.11854	0.01984	0.00540314
							29.697	1.00745	1.02217	0.984076	1.00015	0.869487	0.890163		42.8	2.37438	0.750036	0.144143	0.028788	0.004437	2.14032	0.527103	0.067091	0.010351	-0.00041		107	1.21156	0.489088	0.173684	0.025955	0.007505	1.23555	0.329481	0.118663	0.020136	0.0056295
							29.718	1.00719	1.02177	0.984087	0.999987	0.868589	0.887067		43	2.38293	0.753092	0.144767	0.028916	0.004457	2.1492	0.530339	0.067321	0.010518	0.00012		107.5	1.21535	0.490863	0.174361	0.02606	0.007536	1.23915	0.331004	0.118953	0.020117	0.00545998
							29.74	1.00718	1.02132	0.983962	0.999207	0.868351	0.890434		43.2	2.39145	0.756143	0.14539	0.029045	0.004477	2.15821	0.534139	0.068451	0.010801	0.00011		108	1.21914	0.492633	0.175036	0.026164	0.007567	1.24333	0.33199	0.119198	0.020029	0.00517509
							29.762	1.00729	1.02201	0.983865	0.999283	0.866952	0.885273		43.4	2.39995	0.759191	0.146013	0.029173	0.004497	2.16764	0.53741	0.068807	0.011379	0.00038		108.5	1.22291	0.4944	0.17571	0.026268	0.007597	1.24769	0.33365	0.119754	0.020542	0.00508845
							29.784	1.00772	1.022	0.983393	0.998048	0.866858	0.886324		43.6	2.40844	0.762235	0.146636	0.029301	0.004517	2.17707	0.54098	0.070172	0.012097	0.000991		109	1.22666	0.496162	0.176384	0.026373	0.007628	1.25165	0.335354	0.120325	0.020633	0.00499672
							29.805	1.00726	1.02209	0.983652	1.001	0.866085	0.892665		43.8	2.4169	0.765275	0.147257	0.029429	0.004537	2.18649	0.544725	0.071076	0.012548	0.001592		109.5	1.23041	0.49792	0.177056	0.026477	0.007659	1.25587	0.336902	0.120869	0.020515	0.00502173
							29.827	1.00766	1.02311	0.983911	0.998055	0.864892	0.88164		44	2.42535	0.768311	0.147879	0.029557	0.004557	2.19553	0.547372	0.07145	0.011909	0.001529		110	1.23414	0.499675	0.177727	0.026581	0.007689	1.25976	0.338024	0.121405	0.020518	0.00482475
							29.849	1.00716	1.02219	0.983637	0.998608	0.864683	0.883058		44.2	2.43377	0.771344	0.1485	0.029685	0.004577	2.20538	0.550211	0.071354	0.011833	0.001261		110.5	1.23786	0.501425	0.178396	0.026685	0.00772	1.26408	0.339542	0.122142	0.020964	0.00542687
							29.871	1.00741	1.02197	0.983211	0.999229	0.863519	0.887336		44.4	2.44218	0.774372	0.149121	0.029813	0.004597	2.21517	0.553099	0.072025	0.011943	0.001616		111	1.24156	0.503171	0.179065	0.026788	0.00775	1.26807	0.340786	0.122539	0.020746	0.00583503
							29.892	1.00713	1.02165	0.983037	0.998821	0.862771	0.884143		44.6	2.45056	0.777397	0.149741	0.029941	0.004617	2.22432	0.555357	0.071776	0.011593	0.00108		111.5	1.24525	0.504914	0.179733	0.026892	0.007781	1.27214	0.34201	0.123064	0.020543	0.00604424
							29.914	1.00712	1.02236	0.983407	0.997586	0.862038	0.885733		44.8	2.45893	0.780418	0.150361	0.030069	0.004637	2.23346	0.557426	0.071644	0.011166	0.000203		112	1.24893	0.506652	0.180399	0.026995	0.007811	1.27595	0.34323	0.123881	0.020668	0.0063445
							29.936	1.0078	1.02268	0.982957	0.999363	0.861949	0.882369		45	2.46728	0.783436	0.15098	0.030196	0.004657	2.24236	0.560285	0.072077	0.011089	-0.00062		112.5	1.2526	0.508387	0.181065	0.027099	0.007842	1.27985	0.344221	0.124734	0.020692	0.0065507
							29.958	1.00771	1.02241	0.982913	0.998181	0.859895	0.876936		45.2	2.4756	0.786449	0.151599	0.030324	0.004677	2.2516	0.563004	0.072382	0.011009	-0.00084		113	1.25625	0.510118	0.181729	0.027202	0.007872	1.28388	0.345862	0.125484	0.020786	0.006495
							29.979	1.00722	1.02279	0.98352	0.998945	0.860648	0.886347		45.4	2.48391	0.789459	0.152217	0.030452	0.004697	2.26062	0.565627	0.072968	0.010906	-0.00094		113.5	1.25989	0.511845	0.182392	0.027305	0.007903	1.28756	0.346922	0.125626	0.020581	0.00589316
							30.001	1.00717	1.02182	0.983336	0.998669	0.859382	0.880574		45.6	2.4922	0.792465	0.152835	0.030579	0.004717	2.26945	0.567823	0.073035	0.01085	-0.00098		114	1.26352	0.513568	0.183055	0.027408	0.007933	1.29131	0.348217	0.126069	0.020666	0.00589055
							30.023	1.00772	1.02335	0.982765	0.998813	0.85873	0.872008		45.8	2.50047	0.795468	0.153453	0.030707	0.004737	2.278	0.570338	0.072788	0.010425	-0.00171		114.5	1.26714	0.515287	0.183716	0.027511	0.007963	1.2951	0.349173	0.126177	0.02045	0.00564452
							30.045	1.00734	1.02275	0.982348	0.9996	0.857518	0.875137		46	2.50872	0.798466	0.15407	0.030834	0.004757	2.28754	0.573559	0.073259	0.010994	-0.00117		115	1.27074	0.517002	0.184376	0.027613	0.007993	1.29912	0.350281	0.126722	0.020208	0.00555119
							30.066	1.00808	1.02275	0.98252	0.999084	0.857	0.875137		46.2	2.51695	0.801461	0.154687	0.030962	0.004777	2.29614	0.575462	0.072712	0.010256	-0.00168		115.5	1.27433	0.518713	0.185034	0.027716	0.008024	1.30273	0.351094	0.126906	0.020172	0.00551791
							30.088	1.00806	1.02245	0.982406	0.998079	0.856086	0.877298		46.4	2.52516	0.804452	0.155303	0.031089	0.004797	2.30513	0.578538	0.072903	0.010775	-0.00181		116	1.27791	0.52042	0.185692	0.027818	0.008054	1.3063	0.352468	0.127027	0.019886	0.00560078
							30.11	1.00791	1.02262	0.98274	0.998372	0.85535	0.874525		46.6	2.53335	0.80744	0.155919	0.031217	0.004817	2.31421	0.581076	0.073323	0.011054	-0.00147		116.5	1.28147	0.522124	0.186349	0.02792	0.008084	1.31021	0.353989	0.127334	0.019725	0.00557601
							30.132	1.00752	1.0235	0.982161	0.998281	0.8541	0.874256		46.8	2.54153	0.810424	0.156534	0.031344	0.004837	2.32321	0.584385	0.073717	0.011642	-0.00136		117	1.28503	0.523823	0.187005	0.028022	0.008114	1.3137	0.35558	0.127768	0.019559	0.00579344
							30.153	1.00747	1.02324	0.981977	0.997818	0.854017	0.880821		47	2.54968	0.813404	0.157149	0.031471	0.004857	2.33151	0.587335	0.07381	0.010878	-0.0021		117.5	1.28856	0.525519	0.187659	0.028124	0.008144	1.31758	0.357043	0.128745	0.01972	0.00575849
							30.175	1.00785	1.02348	0.981726	0.998646	0.853662	0.871266		47.2	2.55782	0.81638	0.157764	0.031598	0.004877	2.34078	0.590549	0.075146	0.011154	-0.0022		118	1.29209	0.527211	0.188313	0.028226	0.008174	1.32153	0.358577	0.129339	0.019984	0.00555355
							30.197	1.00803	1.02336	0.982394	0.99837	0.852747	0.871918		47.4	2.56593	0.819352	0.158378	0.031725	0.004897	2.35035	0.593726	0.075735	0.011499	-0.00186		118.5	1.29561	0.528899	0.188965	0.028328	0.008204	1.3255	0.360316	0.129857	0.0202	0.00531393
							30.219	1.00824	1.02357	0.982257	0.999205	0.852095	0.86992		47.6	2.57403	0.822321	0.158991	0.031852	0.004917	2.35969	0.597271	0.077167	0.011754	-0.00099		119	1.29911	0.530584	0.189617	0.028429	0.008234	1.3293	0.361829	0.13045	0.020162	0.00555428
							30.24	1.00796	1.02381	0.981813	0.99811	0.851119	0.870469		47.8	2.58211	0.825286	0.159604	0.031979	0.004937	2.36846	0.600237	0.077218	0.011825	-0.00092		119.5	1.3026	0.532264	0.190267	0.028531	0.008264	1.3329	0.363165	0.13089	0.020006	0.00562044
							30.262	1.00763	1.02326	0.982251	0.998545	0.849887	0.876303		48	2.59017	0.828248	0.160217	0.032106	0.004957	2.37725	0.602792	0.077677	0.011458	-0.00056		120	1.30608	0.533941	0.190916	0.028632	0.008294	1.3365	0.364491	0.131692	0.020666	0.00628423
							30.284	1.00776	1.02402	0.981503	0.996713	0.849636	0.865528		48.2	2.59821	0.831205	0.16083	0.032233	0.004977	2.38689	0.605982	0.078365	0.01195	-0.00035		120.5	1.30955	0.535614	0.191564	0.028733	0.008324	1.34036	0.366088	0.132451	0.02106	0.0068814
							30.306	1.0083	1.02305	0.981692	0.997621	0.848841	0.869377		48.4	2.60623	0.834159	0.161442	0.03236	0.004997	2.39553	0.608572	0.079074	0.011958	-0.00059		121	1.313	0.537283	0.192211	0.028834	0.008354	1.3438	0.367179	0.132863	0.020597	0.00691551
							30.327	1.00793	1.02325	0.981451	0.997454	0.847799	0.867767		48.6	2.61423	0.83711	0.162053	0.032487	0.005017	2.40417	0.610988	0.079401	0.011508	-0.00095		121.5	1.31645	0.538948	0.192857	0.028935	0.008384	1.34747	0.368607	0.133648	0.020843	0.00678967
							30.349	1.00788	1.02424	0.981633	0.99776	0.846786	0.866571		48.8	2.62222	0.840056	0.162664	0.032614	0.005037	2.41299	0.614369	0.080033	0.011925	-0.00067		122	1.31988	0.54061	0.193502	0.029035	0.008413	1.35107	0.369954	0.134319	0.021331	0.00687444
							30.371	1.00799	1.02358	0.980748	0.999464	0.846488	0.864439		49	2.63018	0.842999	0.163275	0.03274	0.005056	2.42168	0.617506	0.080765	0.01226	-0.00037		122.5	1.32329	0.542268	0.194146	0.029136	0.008443	1.3548	0.371184	0.134948	0.021707	0.00695785
							30.393	1.00802	1.02224	0.981118	0.997346	0.846444	0.865471		49.2	2.63813	0.845938	0.163885	0.032867	0.005076	2.43099	0.620702	0.08139	0.012413	0.000412		123	1.3267	0.543922	0.194789	0.029236	0.008473	1.35861	0.372839	0.135063	0.021972	0.00664545
							30.414	1.00765	1.02375	0.981062	0.996767	0.84502	0.866219		49.4	2.64606	0.848874	0.164495	0.032993	0.005096	2.43968	0.623573	0.082258	0.01223	0.000374		123.5	1.3301	0.545572	0.195431	0.029337	0.008502	1.362	0.373708	0.135052	0.02161	0.00624166
							30.436	1.00874	1.02268	0.980755	0.997824	0.843672	0.868285		49.6	2.65397	0.851806	0.165104	0.03312	0.005116	2.44835	0.626075	0.082227	0.01203			124	1.33348	0.547219	0.196072	0.029437	0.008532	1.3655	0.374586	0.135386	0.021487	0.00576112
							30.458	1.00797	1.0233	0.981067	0.998324	0.843161	0.861328		49.8	2.66186	0.854734	0.165713	0.033246	0.005136	2.45723	0.629037	0.082241	0.011939	-0.00042		124.5	1.33685	0.548862	0.196711	0.029537	0.008562	1.36906	0.375558	0.13513	0.021221	0.00527432
							30.479	1.00764	1.02407	0.981307	0.997856	0.841947	0.855205		50	2.66974	0.857659	0.166321	0.033373	0.005156	2.46619	0.631572	0.082012	0.012398	-0.00035		125	1.34021	0.550501	0.19735	0.029637	0.008591	1.37291	0.37659	0.135463	0.020969	0.00510416
							30.501	1.00825	1.02459	0.980539	0.996999	0.842617	0.864439		50.2	2.67759	0.86058	0.166929	0.033499	0.005176	2.47477	0.634146	0.08163	0.012176	-0.00062		125.5	1.34356	0.552136	0.197987	0.029737	0.008621	1.37654	0.378227	0.13589	0.021032	0.005306
							30.523	1.00805	1.02393	0.980936	0.998489	0.841043	0.865552		50.4	2.68543	0.863497	0.167537	0.033625	0.005196	2.48367	0.636801	0.082451	0.012857	-0.0005		126	1.34689	0.553768	0.198624	0.029836	0.00865	1.38033	0.380128	0.136466	0.021092	0.0054984
							30.545	1.00829	1.02477	0.980106	0.997573	0.840092	0.860886		50.6	2.69325	0.866411	0.168144	0.033752	0.005215	2.4922	0.638861	0.08281	0.012387	-0.00026		126.5	1.35021	0.555396	0.199259	0.029936	0.00868	1.38403	0.381909	0.137341	0.021526	0.00571096
							30.566	1.00858	1.02395	0.980954	0.998255	0.840362	0.863098		50.8	2.70105	0.869321	0.168751	0.033878	0.005235	2.50106	0.641935	0.08346	0.01227	-0.00052		127	1.35353	0.55702	0.199894	0.030035	0.008709	1.38771	0.383463	0.138116	0.021701	0.00624392
							30.588	1.00808	1.0238	0.98064	0.996863	0.839077	0.862173		51	2.70883	0.872227	0.169357	0.034004	0.005255	2.50958	0.644348	0.083403	0.01158	-0.00131		127.5	1.35683	0.558641	0.200527	0.030134	0.008738	1.39132	0.384671	0.138991	0.022152	0.00644201
							30.61	1.00826	1.02408	0.980365	0.996593	0.838399	0.858352		51.2	2.7166	0.87513	0.169963	0.03413	0.005275	2.51886	0.647555	0.085115	0.012432	-0.00092		128	1.36012	0.560258	0.20116	0.030234	0.008768	1.39494	0.386287	0.139319	0.022165	0.00650456
							30.632	1.00797	1.0244	0.980459	0.997312	0.837195	0.855341		51.4	2.72434	0.878029	0.170569	0.034256	0.005295	2.52791	0.650582	0.085563	0.012871	-0.00043		128.5	1.36339	0.561872	0.201791	0.030333	0.008797	1.39868	0.387581	0.139733	0.022205	0.00675926
							30.653	1.00831	1.02367	0.980163	0.996049	0.836509	0.857541		51.6	2.73207	0.880925	0.171174	0.034382	0.005315	2.53608	0.653017	0.086254	0.01276	-0.00077		129	1.36666	0.563481	0.202421	0.030431	0.008826	1.40217	0.388891	0.140156	0.022415	0.00713584
							30.675	1.00795	1.02429	0.980139	0.997079	0.835612	0.855126		51.8	2.73978	0.883817	0.171778	0.034508	0.005334	2.54416	0.655377	0.086693	0.013253	-0.0009		129.5	1.36992	0.565088	0.20305	0.03053	0.008856	1.40551	0.390162	0.140655	0.022576	0.00730365
							30.697	1.00799	1.02387	0.979834	0.997176	0.835318	0.853958		52	2.74747	0.886705	0.172382	0.034634	0.005354	2.55291	0.657929	0.087408	0.013532	-0.00068		130	1.37316	0.56669	0.203679	0.030629	0.008885	1.40912	0.391441	0.141535	0.02329	0.00780558
							30.719	1.0085	1.02531	0.980333	0.996696	0.83405	0.852499		52.2	2.75515	0.88959	0.172986	0.034759	0.005374	2.5613	0.660563	0.088027	0.013502	-0.0009		130.5	1.37639	0.568289	0.204306	0.030727	0.008914	1.41256	0.39257	0.142245	0.022763	0.00744475
							30.74	1.00803	1.02375	0.980493	0.99808	0.833504	0.85624		52.4	2.7628	0.892471	0.173589	0.034885	0.005394	2.56922	0.662787	0.088016	0.013028	-0.00144		131	1.37961	0.569884	0.204932	0.030825	0.008943	1.41572	0.393614	0.14239	0.022582	0.00728585
							30.762	1.00801	1.02533	0.980178	0.996573	0.832359	0.849589		52.6	2.77044	0.895349	0.174192	0.035011	0.005414	2.57728	0.665092	0.087965	0.01257	-0.00136		131.5	1.38282	0.571476	0.205557	0.030924	0.008972	1.41924	0.394888	0.142729	0.022873	0.0071578
							30.784	1.00832	1.02542	0.97996	0.997414	0.832258	0.856254		52.8	2.77806	0.898223	0.174795	0.035136	0.005433	2.5857	0.667949	0.088309	0.012912	-0.00083		132	1.38602	0.573064	0.206181	0.031022	0.009001	1.42283	0.39612	0.143321	0.023165	0.00727169
							30.806	1.00871	1.02517	0.979544	0.997641	0.831449	0.848053		53	2.78566	0.901093	0.175397	0.035262	0.005453	2.59445	0.67051	0.08901	0.013194	-0.00029		132.5	1.38921	0.574648	0.206804	0.03112	0.00903	1.42628	0.39724	0.143506	0.023084	0.00698245
							30.827	1.00794	1.025	0.979909	0.997167	0.83049	0.856939		53.2	2.79325	0.90396	0.175999	0.035387	0.005473	2.60393	0.673911	0.089735	0.013537	0.000277		133	1.39238	0.576229	0.207426	0.031217	0.009059	1.42987	0.398482	0.143726	0.02287	0.00685795
							30.849	1.00848	1.02416	0.978716	0.995292	0.829518	0.847308		53.4	2.80082	0.906823	0.1766	0.035513	0.005493	2.61214	0.676719	0.089759	0.013265			133.5	1.39555	0.577806	0.208047	0.031315	0.009088	1.43343	0.399686	0.144362	0.022818	0.00691979
							30.871	1.00821	1.02518	0.979297	0.996536	0.829311	0.849617		53.6	2.80837	0.909682	0.177201	0.035638	0.005512	2.62091	0.679692	0.090114	0.013376	0.000157		134	1.3987	0.57938	0.208667	0.031413	0.009117	1.43681	0.400801	0.144541	0.022685	0.00630639
							30.893	1.00851	1.026	0.979155	0.997109	0.828329	0.844631		53.8	2.8159	0.912538	0.177801	0.035764	0.005532	2.62975	0.682862	0.090171	0.013752	0.000234		134.5	1.40185	0.58095	0.209286	0.03151	0.009146	1.44087	0.402382	0.145214	0.023299	0.00657589
							30.914	1.00832	1.02572	0.979577	0.996286	0.827043	0.85368		54	2.82341	0.915391	0.178401	0.035889	0.005552	2.6381	0.685442	0.090297	0.013576	0.000556		135	1.40498	0.582517	0.209904	0.031607	0.009175	1.44447	0.403909	0.145868	0.023352	0.00670733
							30.936	1.00848	1.02575	0.979629	0.997182	0.826479	0.851857		54.2	2.83091	0.91824	0.179	0.036014	0.005572	2.64624	0.688215	0.090565	0.013105	0.000572		135.5	1.4081	0.58408	0.210521	0.031704	0.009204	1.44758	0.405507	0.146489	0.023513	0.00673784
							30.958	1.00809	1.02582	0.979	0.995983	0.825952	0.843308		54.4	2.83839	0.921085	0.179599	0.036139	0.005591	2.65442	0.691342	0.091623	0.013302	0.000766		136	1.41121	0.58564	0.211137	0.031801	0.009233	1.45077	0.407105	0.146873	0.023817	0.00667641
							30.98	1.00822	1.02532	0.979046	0.997383	0.825298	0.846519		54.6	2.84585	0.923927	0.180198	0.036264	0.005611	2.66263	0.693796	0.091765	0.012764	0.000447		136.5	1.41431	0.587196	0.211752	0.031898	0.009261	1.45408	0.408447	0.147357	0.024171	0.00696525
							31.001	1.00886	1.02583	0.979054	0.996631	0.824047	0.847205		54.8	2.8533	0.926765	0.180796	0.036389	0.005631	2.6706	0.696813	0.092406	0.012974	4.16e-05		137	1.4174	0.588748	0.212366	0.031995	0.00929	1.45802	0.410051	0.14832	0.024651	0.00755
							31.023	1.00864	1.02526	0.978742	0.996657	0.822489	0.8441		55	2.86072	0.9296	0.181394	0.036515	0.00565	2.67828	0.699382	0.092852	0.012755	-0.00086		137.5	1.42048	0.590297	0.212978	0.032092	0.009319	1.46162	0.410978	0.148934	0.024774	0.00747987
							31.045	1.00831	1.02622	0.97865	0.996552	0.82266	0.841842		55.2	2.86813	0.932431	0.181991	0.036639	0.00567	2.68734	0.70272	0.094218	0.013826	-0.00086		138	1.42354	0.591843	0.21359	0.032188	0.009347	1.46504	0.41259	0.149686	0.024896	0.00785203
							31.067	1.00838	1.02587	0.978343	0.995624	0.822708	0.843436		55.4	2.87553	0.935259	0.182588	0.036764	0.00569	2.69577	0.705549	0.094513	0.013809	-0.0012		138.5	1.4266	0.593385	0.214201	0.032284	0.009376	1.46818	0.413773	0.149958	0.025252	0.00774157
							31.088	1.00821	1.026	0.97888	0.996489	0.820796	0.845335		55.6	2.8829	0.938083	0.183185	0.036889	0.00571	2.70379	0.708133	0.095224	0.013755	-0.00166		139	1.42965	0.594923	0.214811	0.032381	0.009405	1.47175	0.415016	0.150628	0.025768	0.00794508
							31.11	1.00859	1.02603	0.977891	0.997194	0.819977	0.839085		55.8	2.89026	0.940903	0.183781	0.037014	0.005729	2.71223	0.711215	0.095935	0.014164	-0.00131		139.5	1.43268	0.596458	0.21542	0.032477	0.009433	1.4754	0.41625	0.151237	0.025882	0.00822098
							31.132	1.00865	1.02559	0.97837	0.996273	0.819052	0.837222		56	2.8976	0.943721	0.184377	0.037139	0.005749	2.72052	0.713845	0.096234	0.014069	-0.00143		140	1.4357	0.59799	0.216028	0.032573	0.009462	1.47846	0.417556	0.151826	0.025811	0.00812665
							31.154	1.00927	1.02563	0.978742	0.9984	0.818312	0.841328		56.2	2.90492	0.946534	0.184972	0.037263	0.005769	2.7284	0.716308	0.096722	0.013518	-0.0017		140.5	1.43872	0.599518	0.216635	0.032669	0.00949	1.48177	0.418702	0.152486	0.025513	0.00782257
							31.175	1.00856	1.0259	0.978023	0.996511	0.818478	0.84138		56.4	2.91223	0.949344	0.185567	0.037388	0.005788	2.73712	0.719368	0.097177	0.014068	-0.00154		141	1.44172	0.601042	0.21724	0.032764	0.009519	1.48486	0.420096	0.152922	0.025611	0.0077017
							31.197	1.00947	1.02713	0.978528	0.99663	0.816603	0.836305		56.6	2.91952	0.952151	0.186161	0.037513	0.005808	2.74595	0.721719	0.097745	0.014804	-0.00123		141.5	1.44471	0.602563	0.217845	0.03286	0.009547	1.4881	0.421255	0.153353	0.02527	0.00733281
							31.219	1.00871	1.02642	0.977665	0.997048	0.816444	0.835128		56.8	2.92679	0.954954	0.186755	0.037637	0.005828	2.75454	0.724313	0.098001	0.015027	-0.00129		142	1.4477	0.604081	0.218449	0.032955	0.009576	1.49133	0.422601	0.153518	0.024795	0.0071593
							31.241	1.00872	1.02665	0.977687	0.995734	0.815567	0.83651		57	2.93405	0.957753	0.187349	0.037762	0.005847	2.76339	0.726875	0.098566	0.015537	-0.0009		142.5	1.45067	0.605595	0.219052	0.033051	0.009604	1.49452	0.423697	0.153841	0.024648	0.00722175
							31.262	1.00909	1.02626	0.977905	0.997014	0.814664	0.834949		57.2	2.94129	0.960549	0.187942	0.037886	0.005867	2.77241	0.730021	0.099112	0.015507	-0.00103		143	1.45363	0.607106	0.219654	0.033146	0.009632	1.49803	0.42521	0.154617	0.024852	0.00755899
							31.284	1.00842	1.02642	0.977715	0.996239	0.81325	0.835015		57.4	2.94851	0.963342	0.188535	0.03801	0.005887	2.78063	0.732714	0.099507	0.016095	-0.00086		143.5	1.45658	0.608614	0.220255	0.033241	0.00966	1.50128	0.426259	0.155032	0.024965	0.00744641
							31.306	1.00855	1.02703	0.976862	0.996683	0.813093	0.835328		57.6	2.95572	0.966131	0.189127	0.038135	0.005906	2.78952	0.735707	0.100382	0.016553	-0.00062		144	1.45952	0.610118	0.220855	0.033336	0.009689	1.50426	0.426962	0.155355	0.024516	0.00713891
							31.328	1.00884	1.02698	0.977863	0.995188	0.81213	0.835172		57.8	2.96291	0.968916	0.189719	0.038259	0.005926	2.79742	0.737582	0.100101	0.016361	-0.00101		144.5	1.46245	0.611619	0.221454	0.033431	0.009717	1.50755	0.428085	0.155847	0.024601	0.0070064
							31.349	1.00893	1.02743	0.977339	0.99553	0.811495	0.832433		58	2.97008	0.971698	0.190311	0.038383	0.005945	2.80603	0.740503	0.100922	0.016516	-0.00074		145	1.46537	0.613116	0.222051	0.033526	0.009745	1.5105	0.429361	0.155906	0.024265	0.00664161
							31.371	1.00827	1.02632	0.977163	0.996511	0.810695	0.832824		58.2	2.97723	0.974477	0.190902	0.038507	0.005965	2.81346	0.742761	0.101432	0.016573	-0.00095		145.5	1.46828	0.61461	0.222648	0.03362	0.009773	1.5134	0.430298	0.155996	0.024263	0.00622196
							31.393	1.00873	1.02662	0.977436	0.996623	0.809639	0.833025		58.4	2.98437	0.977252	0.191493	0.038632	0.005985	2.82171	0.745415	0.102015	0.017284	-0.0005		146	1.47118	0.6161	0.223244	0.033715	0.009801	1.51632	0.431435	0.155905	0.024234	0.00582613
							31.415	1.00888	1.02644	0.977654	0.994883	0.808714	0.826764		58.6	2.99149	0.980024	0.192083	0.038756	0.006004	2.82928	0.747925	0.10212	0.017097	-0.00016		146.5	1.47407	0.617587	0.223839	0.033809	0.00983	1.5197	0.43277	0.15638	0.024499	0.00620251
							31.436	1.00948	1.02728	0.97668	0.99605	0.808345	0.827721		58.8	2.9986	0.982792	0.192673	0.03888	0.006024	2.83673	0.750275	0.102439	0.017443			147	1.47695	0.619071	0.224433	0.033903	0.009858	1.52313	0.433846	0.156791	0.024689	0.00615882
							31.458	1.00901	1.02681	0.977397	0.997209	0.807826	0.821496		59	3.00569	0.985557	0.193262	0.039003	0.006044	2.84507	0.752855	0.103192	0.017908	0.000268		147.5	1.47982	0.620551	0.225026	0.033997	0.009886	1.52586	0.434638	0.156637	0.024407	0.00584548
							31.48	1.00874	1.02765	0.976819	0.995228	0.807149	0.827209		59.2	3.01276	0.988318	0.193851	0.039127	0.006063	2.8536	0.755858	0.103732	0.018501	0.000446		148	1.48268	0.622029	0.225618	0.034091	0.009914	1.52898	0.436216	0.157165	0.024661	0.00616629
							31.502	1.00864	1.02679	0.976557	0.996011	0.806116	0.824687		59.4	3.01981	0.991076	0.19444	0.039251	0.006083	2.86101	0.758751	0.103542	0.018573	0.000552		148.5	1.48553	0.623502	0.22621	0.034185	0.009942	1.53201	0.43714	0.157295	0.024729	0.00581287
							31.523	1.00922	1.02861	0.977189	0.995072	0.805275	0.82567		59.6	3.02685	0.993831	0.195028	0.039375	0.006102	2.86885	0.761532	0.104108	0.018678	0.00058		149	1.48837	0.624973	0.2268	0.034279	0.009969	1.53537	0.438394	0.157992	0.025199	0.0061749
							31.545	1.00912	1.02782	0.976919	0.994905	0.804174	0.821847		59.8	3.03388	0.996582	0.195616	0.039499	0.006122	2.87678	0.764688	0.104849	0.018851	0.000776		149.5	1.4912	0.62644	0.227389	0.034372	0.009997	1.53871	0.439702	0.158276	0.025318	0.0063119
							31.567	1.00942	1.02874	0.976539	0.996242	0.80375	0.824082		60	3.04088	0.999329	0.196203	0.039622	0.006141	2.88498	0.767121	0.105834	0.018763	0.000676		150	1.49402	0.627903	0.227977	0.034466	0.010025	1.54153	0.441073	0.159031	0.02525	0.00639835
							31.589	1.00923	1.02704	0.976298	0.995452	0.802189	0.821779		60.2	3.04787	1.00207	0.19679	0.039746	0.006161	2.89285	0.769946	0.106599	0.019006	0.00034		150.5	1.49683	0.629364	0.228564	0.034559	0.010053	1.54471	0.442496	0.159698	0.025626	0.00674336
							31.61	1.00915	1.02684	0.976851	0.995679	0.800909	0.824096		60.4	3.05485	1.00481	0.197376	0.039869	0.006181	2.90141	0.772636	0.107431	0.01918	0.000418		151	1.49963	0.630821	0.22915	0.034652	0.010081	1.54779	0.444001	0.160357	0.025726	0.00688872
							31.632	1.00908	1.02785	0.976207	0.99641	0.800294	0.817685		60.6	3.0618	1.00755	0.197962	0.039993	0.0062	2.90961	0.775063	0.107826	0.019162	8.56e-05		151.5	1.50242	0.632275	0.229736	0.034745	0.010109	1.55073	0.445175	0.160609	0.025703	0.00717932
							31.654	1.00873	1.02751	0.976208	0.996253	0.80072	0.812495		60.8	3.06874	1.01029	0.198548	0.040116	0.00622	2.91783	0.777916	0.108409	0.018541			152	1.5052	0.633725	0.23032	0.034838	0.010136	1.5537	0.446499	0.160848	0.025746	0.00745409
							31.676	1.0092	1.02796	0.976239	0.994273	0.799396	0.820699		61	3.07567	1.01302	0.199133	0.04024	0.006239	2.92679	0.781079	0.109837	0.018842	0.000436		152.5	1.50797	0.635173	0.230903	0.034931	0.010164	1.55647	0.447586	0.161506	0.02625	0.0077052
							31.697	1.00962	1.02877	0.976177	0.994534	0.797827	0.820166		61.2	3.08258	1.01574	0.199718	0.040363	0.006259	2.93547	0.784288	0.110764	0.018987	0.000515		153	1.51073	0.636617	0.231486	0.035024	0.010192	1.55961	0.449049	0.162258	0.026861	0.00798702
							31.719	1.00913	1.02839	0.976512	0.994987	0.798055	0.820076		61.4	3.08947	1.01847	0.200303	0.040486	0.006278	2.94331	0.786772	0.111362	0.019142	0.000706		153.5	1.51348	0.638057	0.232067	0.035116	0.010219	1.56263	0.450086	0.162781	0.026845	0.00811414
							31.741	1.00952	1.02829	0.976153	0.996091	0.796453	0.818002		61.6	3.09635	1.02119	0.200887	0.04061	0.006298	2.95176	0.789145	0.111847	0.018838	0.000488		154	1.51623	0.639495	0.232648	0.035209	0.010247	1.56572	0.451456	0.16335	0.026707	0.00844913
							31.763	1.00868	1.02884	0.975923	0.994887	0.795401	0.816729		61.8	3.10321	1.0239	0.20147	0.040733	0.006317	2.95978	0.791711	0.112183	0.018861	0.00074		154.5	1.51896	0.640929	0.233227	0.035301	0.010274	1.56876	0.453025	0.163697	0.027114	0.00843248
							31.784	1.00935	1.02897	0.97564	0.994833	0.795146	0.811685		62	3.11005	1.02662	0.202054	0.040856	0.006337	2.96803	0.795106	0.11334	0.019245	0.000996		155	1.52168	0.64236	0.233806	0.035393	0.010302	1.57213	0.454446	0.164306	0.027629	0.00873266
							31.806	1.00898	1.02866	0.975923	0.993985	0.794878	0.818032		62.2	3.11688	1.02933	0.202636	0.040979	0.006356	2.9751	0.7975	0.113343	0.018732	0.00118		155.5	1.52439	0.643788	0.234383	0.035485	0.010329	1.57523	0.455603	0.164722	0.027859	0.00847474
							31.828	1.00913	1.02946	0.975999	0.996151	0.793216	0.819534		62.4	3.1237	1.03203	0.203219	0.041102	0.006376	2.98369	0.800684	0.11365	0.019153	0.001837		156	1.5271	0.645212	0.23496	0.035577	0.010357	1.57761	0.456742	0.164943	0.027607	0.00833704
							31.85	1.00971	1.02768	0.975398	0.994638	0.792546	0.813305		62.6	3.13049	1.03474	0.203801	0.041225	0.006395	2.99149	0.803711	0.113855	0.019108	0.002094		156.5	1.52979	0.646634	0.235536	0.035669	0.010384	1.5803	0.457715	0.165191	0.027505	0.00821796
							31.871	1.00927	1.02946	0.975713	0.994478	0.792248	0.815092		62.8	3.13727	1.03744	0.204382	0.041348	0.006415	2.99922	0.805916	0.114002	0.018813	0.002048		157	1.53248	0.648052	0.23611	0.035761	0.010412	1.58296	0.458587	0.165156	0.027066	0.0078236
							31.893	1.00963	1.02892	0.975098	0.994616	0.791503	0.809714		63	3.14404	1.04013	0.204963	0.041471	0.006434	3.00729	0.808837	0.114239	0.019293	0.002454		157.5	1.53515	0.649467	0.236684	0.035852	0.010439	1.58533	0.459315	0.165137	0.026719	0.00778668
							31.915	1.00951	1.02983	0.975641	0.996045	0.790568	0.809424		63.2	3.15079	1.04283	0.205544	0.041594	0.006454	3.015	0.811512	0.114397	0.01919	0.001582		158	1.53782	0.650878	0.237257	0.035944	0.010466	1.5885	0.460945	0.166016	0.027027	0.00816015
							31.937	1.00949	1.02954	0.97483	0.995071	0.789639	0.809542		63.4	3.15752	1.04552	0.206125	0.041716	0.006473	3.02247	0.813984	0.114209	0.019304	0.001572		158.5	1.54048	0.652287	0.237829	0.036035	0.010494	1.59117	0.461887	0.166336	0.027137	0.00830957
							31.958	1.00909	1.0293	0.975424	0.993125	0.788433	0.80752		63.6	3.16424	1.0482	0.206704	0.041839	0.006493	3.02999	0.81573	0.114726	0.019101	0.001107		159	1.54313	0.653692	0.2384	0.036126	0.010521	1.59448	0.463537	0.167157	0.027696	0.00880392
							31.98	1.0097	1.02951	0.974992	0.994613	0.787798	0.810031		63.8	3.17094	1.05089	0.207284	0.041962	0.006512	3.03796	0.8187	0.115466	0.019318	0.001762		159.5	1.54576	0.655094	0.23897	0.036218	0.010548	1.59762	0.464744	0.167452	0.027546	0.00912934
							32.002	1.00965	1.02886	0.974929	0.996405	0.787185	0.809398		64	3.17763	1.05357	0.207863	0.042084	0.006532	3.04558	0.82071	0.115704	0.01902	0.00139		160	1.54839	0.656493	0.239539	0.036308	0.010575	1.6002	0.465778	0.168068	0.027434	0.00928546
							32.024	1.00981	1.02997	0.974741	0.994951	0.786293	0.801763		64.2	3.1843	1.05624	0.208442	0.042207	0.006551	3.05263	0.822641	0.115447	0.018984	0.001085		160.5	1.55101	0.657889	0.240107	0.036399	0.010603	1.60311	0.467209	0.168415	0.027473	0.00923326
							32.045	1.00956	1.02968	0.974909	0.99483	0.784645	0.799358		64.4	3.19096	1.05892	0.20902	0.042329	0.00657	3.06108	0.825576	0.116152	0.019191	0.001585		161	1.55362	0.659282	0.240675	0.03649	0.01063	1.60611	0.46825	0.168813	0.02727	0.00919434
							32.067	1.00967	1.02855	0.974881	0.994033	0.784235	0.804953		64.6	3.1976	1.06159	0.209598	0.042452	0.00659	3.06876	0.828013	0.116173	0.018759	0.001181		161.5	1.55622	0.660671	0.241241	0.036581	0.010657	1.60925	0.46987	0.169466	0.027681	0.00947467
							32.089	1.00971	1.03058	0.974499	0.995267	0.783658	0.803022		64.8	3.20422	1.06425	0.210175	0.042574	0.006609	3.07688	0.83075	0.117082	0.018868	0.001672		162	1.55882	0.662057	0.241806	0.036671	0.010684	1.61224	0.470968	0.169727	0.027533	0.00917428
							32.111	1.00978	1.02932	0.974899	0.994667	0.783473	0.805913		65	3.21083	1.06691	0.210752	0.042697	0.006629	3.0844	0.833128	0.117283	0.018969	0.001517		162.5	1.5614	0.663441	0.242371	0.036762	0.010711	1.61561	0.472761	0.170656	0.02812	0.00938415
							32.132	1.00944	1.02947	0.97408	0.995586	0.782017	0.800725		65.2	3.21742	1.06957	0.211329	0.042819	0.006648	3.0919	0.835337	0.11808	0.01931	0.001708		163	1.56398	0.664821	0.242934	0.036852	0.010738	1.619	0.47437	0.171245	0.028399	0.00950702
							32.154	1.00988	1.02918	0.97455	0.99379	0.780702	0.800571		65.4	3.224	1.07223	0.211905	0.042941	0.006668	3.09924	0.838011	0.118621	0.019307	0.001619		163.5	1.56654	0.666198	0.243497	0.036942	0.010765	1.62241	0.475789	0.171482	0.02851	0.00965642
							32.176	1.00929	1.02984	0.974336	0.994613	0.780116	0.795373		65.6	3.23056	1.07488	0.212481	0.043063	0.006687	3.10671	0.84098	0.119327	0.019814	0.001617		164	1.5691	0.667571	0.244059	0.037032	0.010792	1.62541	0.477158	0.171873	0.028811	0.00949714
							32.198	1.00979	1.02936	0.974473	0.994329	0.779104	0.797956		65.8	3.23711	1.07753	0.213057	0.043185	0.006706	3.11399	0.843676	0.119883	0.020124	0.001507		164.5	1.57165	0.668942	0.244619	0.037122	0.010819	1.62828	0.478443	0.172481	0.029223	0.00926975
							32.219	1.00978	1.03025	0.974046	0.995014	0.778754	0.794852		66	3.24364	1.08018	0.213632	0.043307	0.006726	3.12144	0.846434	0.120635	0.019917	0.001224		165	1.57418	0.67031	0.245179	0.037212	0.010846	1.63118	0.479474	0.173191	0.029251	0.00905224
							32.241	1.00941	1.02978	0.974025	0.994431	0.777412	0.79617		66.2	3.25016	1.08282	0.214206	0.043429	0.006745	3.12867	0.849403	0.120942	0.019939	0.001072		165.5	1.57672	0.671674	0.245738	0.037301	0.010873	1.63352	0.480381	0.173447	0.029154	0.00847595
							32.263	1.00984	1.02954	0.973806	0.993443	0.776462	0.798389		66.4	3.25666	1.08546	0.214781	0.043551	0.006765	3.13677	0.85226	0.121486	0.020417	0.001187		166	1.57924	0.673036	0.246296	0.037391	0.010899	1.63563	0.481328	0.173879	0.028889	0.00824404
							32.285	1.00959	1.02942	0.973916	0.995091	0.775831	0.794273		66.6	3.26315	1.0881	0.215354	0.043673	0.006784	3.14437	0.854818	0.122565	0.02066	0.000919		166.5	1.58175	0.674394	0.246853	0.03748	0.010926	1.63809	0.482074	0.174221	0.028723	0.00800048
							32.306	1.01006	1.03012	0.973329	0.994019	0.774942	0.790961		66.8	3.26962	1.09073	0.215928	0.043795	0.006803	3.15196	0.85768	0.123109	0.020591	0.000785		167	1.58425	0.675749	0.247409	0.03757	0.010953	1.64035	0.482827	0.174215	0.028414	0.00768069
							32.328	1.00935	1.03039	0.974354	0.99485	0.774575	0.794722		67	3.27608	1.09336	0.216501	0.043917	0.006823	3.16	0.860301	0.124037	0.021351	0.000724		167.5	1.58675	0.677102	0.247965	0.037659	0.01098	1.64257	0.483344	0.174342	0.028405	0.00759538
							32.35	1.00972	1.02998	0.97416	0.994577	0.773192	0.792493		67.2	3.28252	1.09599	0.217073	0.044039	0.006842	3.16802	0.862787	0.124942	0.021273	0.000657		168	1.58923	0.678451	0.248519	0.037748	0.011006	1.64522	0.484874	0.175283	0.028958	0.00812765
							32.371	1.00971	1.03019	0.973631	0.992959	0.772146	0.790471		67.4	3.28895	1.09861	0.217646	0.04416	0.006861	3.17568	0.864849	0.125497	0.021449	0.001224		168.5	1.59171	0.679797	0.249072	0.037837	0.011033	1.64759	0.485687	0.17561	0.028795	0.00821473
							32.393	1.00947	1.03059	0.973213	0.993307	0.771188	0.791415		67.6	3.29536	1.10123	0.218217	0.044282	0.006881	3.18304	0.867099	0.126013	0.02185	0.001261		169	1.59418	0.68114	0.249625	0.037925	0.01106	1.65042	0.487044	0.176776	0.029082	0.00855406
							32.415	1.01017	1.03128	0.973602	0.993158	0.770511	0.792977		67.8	3.30176	1.10385	0.218789	0.044403	0.0069	3.19039	0.870147	0.126296	0.021865	0.001993		169.5	1.59664	0.68248	0.250176	0.038014	0.011086	1.65303	0.487612	0.177012	0.029	0.00860179
							32.437	1.01044	1.03027	0.973125	0.992583	0.769625	0.788862		68	3.30814	1.10646	0.21936	0.044525	0.006919	3.19746	0.873071	0.1265	0.021509	0.001695		170	1.59909	0.683817	0.250727	0.038103	0.011113	1.65555	0.488503	0.177571	0.028895	0.008531
							32.458	1.01015	1.02965	0.97361	0.994909	0.768871	0.78759		68.2	3.31451	1.10907	0.21993	0.044646	0.006939	3.2046	0.875509	0.126862	0.021607	0.001816		170.5	1.60153	0.685151	0.251277	0.038191	0.011139	1.65861	0.489741	0.178232	0.028863	0.00883546
							32.48	1.01001	1.03099	0.973579	0.992861	0.768441	0.791795		68.4	3.32086	1.11168	0.2205	0.044768	0.006958	3.21277	0.878695	0.12687	0.022159	0.002052		171	1.60397	0.686482	0.251826	0.03828	0.011166	1.66135	0.490718	0.178468	0.028682	0.00891167
							32.502	1.01043	1.03026	0.973303	0.994292	0.767128	0.786235		68.6	3.32719	1.11428	0.22107	0.044889	0.006977	3.21967	0.880159	0.126721	0.021479	0.001579		171.5	1.60639	0.68781	0.252374	0.038368	0.011192	1.66415	0.492267	0.179179	0.029026	0.00912937
							32.524	1.01011	1.0303	0.972805	0.993409	0.76691	0.789913		68.8	3.33352	1.11689	0.22164	0.045011	0.006997	3.22749	0.883212	0.127413	0.021921	0.001894		172	1.60881	0.689135	0.252921	0.038456	0.011219	1.66687	0.493638	0.179394	0.028922	0.00908292
							32.545	1.01032	1.03139	0.97281	0.992278	0.764758	0.781809		69	3.33982	1.11948	0.222208	0.045132	0.007016	3.23454	0.885193	0.127109	0.021607	0.00125		172.5	1.61122	0.690457	0.253467	0.038544	0.011245	1.66976	0.49509	0.179739	0.029217	0.00928746
							32.567	1.01037	1.03153	0.972566	0.992897	0.764069	0.778735		69.2	3.34612	1.12208	0.222777	0.045253	0.007035	3.24214	0.887808	0.12801	0.021895	0.00144		173	1.61362	0.691776	0.254012	0.038632	0.011272	1.67248	0.496073	0.179754	0.029269	0.00938537
							32.589	1.01001	1.03029	0.972551	0.992662	0.763745	0.776401		69.4	3.3524	1.12467	0.223345	0.045374	0.007055	3.2495	0.890974	0.128158	0.02214	0.001406		173.5	1.61601	0.693092	0.254557	0.038719	0.011298	1.67515	0.497088	0.179879	0.029489	0.0093413
							32.611	1.01024	1.03144	0.972261	0.993313	0.76303	0.77987		69.6	3.35866	1.12726	0.223913	0.045495	0.007074	3.25677	0.89345	0.128694	0.022456	0.001313		174	1.6184	0.694405	0.2551	0.038807	0.011324	1.67766	0.498289	0.180359	0.029327	0.00919048
							32.632	1.01	1.03157	0.972834	0.994108	0.762344	0.786215		69.8	3.36491	1.12984	0.22448	0.045616	0.007093	3.26407	0.89579	0.128761	0.02275	0.000846		174.5	1.62077	0.695715	0.255643	0.038895	0.011351	1.6803	0.499708	0.180908	0.029456	0.00936273
							32.654	1.01006	1.03195	0.972478	0.994047	0.761082	0.781458		70	3.37114	1.13242	0.225047	0.045737	0.007112	3.27158	0.898604	0.129377	0.022712	0.000854		175	1.62314	0.697022	0.256184	0.038982	0.011377	1.68299	0.501199	0.181517	0.029768	0.00956196
							32.676	1.01038	1.03107	0.971845	0.992809	0.760297	0.780787		70.2	3.37736	1.135	0.225614	0.045858	0.007132	3.27952	0.90157	0.130117	0.022899	0.000988		175.5	1.6255	0.698326	0.256725	0.039069	0.011403	1.68575	0.502533	0.181665	0.029939	0.00952438
							32.698	1.01025	1.03114	0.971973	0.993063	0.759011	0.778235		70.4	3.38357	1.13757	0.22618	0.045979	0.007151	3.28737	0.904186	0.130611	0.022748	0.001142		176	1.62785	0.699627	0.257265	0.039157	0.011429	1.68817	0.503865	0.182069	0.029724	0.00942366
							32.719	1.01082	1.03053	0.972476	0.990997	0.758572	0.779583		70.6	3.38976	1.14015	0.226746	0.0461	0.00717	3.29497	0.906479	0.131244	0.022557	0.00046		176.5	1.63019	0.700926	0.257804	0.039244	0.011455	1.69089	0.504943	0.182632	0.030025	0.00961246
							32.741	1.01016	1.03172	0.971684	0.99238	0.757338	0.777498		70.8	3.39594	1.14271	0.227311	0.046221	0.007189	3.30262	0.909251	0.131919	0.022613	0.000674		177	1.63253	0.702221	0.258342	0.03933	0.011482	1.69349	0.506088	0.182765	0.029937	0.00929423
							32.763	1.01038	1.03163	0.971766	0.99299	0.757376	0.776323		71	3.4021	1.14528	0.227876	0.046342	0.007209	3.31075	0.911576	0.133167	0.022681	0.001047		177.5	1.63485	0.703513	0.25888	0.039417	0.011508	1.69654	0.507604	0.183608	0.030296	0.0096794
							32.785	1.01044	1.03097	0.971683	0.992792	0.755252	0.774758		71.2	3.40825	1.14784	0.228441	0.046462	0.007228	3.3186	0.913258	0.133542	0.02212	0.001548		178	1.63717	0.704803	0.259416	0.039504	0.011534	1.69978	0.509317	0.184878	0.031101	0.0103112
							32.806	1.01053	1.03249	0.971279	0.993133	0.75515	0.775591		71.4	3.41438	1.1504	0.229005	0.046583	0.007247	3.3258	0.915294	0.133885	0.021839	0.001151		178.5	1.63948	0.706089	0.259952	0.039591	0.01156	1.70286	0.510585	0.185499	0.031282	0.0106555
							32.828	1.01059	1.03111	0.971833	0.992453	0.753449	0.766389		71.6	3.4205	1.15296	0.229569	0.046704	0.007266	3.333	0.918176	0.134422	0.02178	0.001442		179	1.64178	0.707373	0.260486	0.039677	0.011586	1.70595	0.512034	0.186652	0.031984	0.0110996
							32.85	1.01039	1.03254	0.971604	0.992098	0.753116	0.772713		71.8	3.4266	1.15551	0.230132	0.046824	0.007286	3.3395	0.920382	0.134717	0.021409	0.001395		179.5	1.64407	0.708654	0.26102	0.039763	0.011612	1.70834	0.512734	0.18677	0.031724	0.010949
							32.872	1.01039	1.03257	0.971525	0.993703	0.751686	0.774953		72	3.43269	1.15806	0.230695	0.046945	0.007305	3.34688	0.92403	0.136051	0.021991	0.002307		180	1.64636	0.709932	0.261553	0.03985	0.011638	1.7108	0.513695	0.187005	0.031457	0.0108977
							32.893	1.00984	1.03204	0.971656	0.9914	0.751345	0.772094		72.2	3.43877	1.1606	0.231257	0.047065	0.007324	3.35411	0.926015	0.136399	0.022118	0.002369		180.5	1.64864	0.711206	0.262085	0.039936	0.011664	1.71315	0.514795	0.187374	0.031529	0.0109732
							32.915	1.01024	1.03255	0.971238	0.991455	0.750814	0.764534		72.4	3.44483	1.16315	0.23182	0.047185	0.007343	3.36143	0.928496	0.136712	0.022297	0.002125		181	1.65091	0.712479	0.262616	0.040022	0.01169	1.7152	0.515925	0.18745	0.031644	0.0108002
							32.937	1.01009	1.03201	0.971218	0.992404	0.749924	0.770568		72.6	3.45088	1.16569	0.232381	0.047306	0.007362	3.36787	0.930625	0.137107	0.021869	0.001197		181.5	1.65317	0.713748	0.263146	0.040108	0.011715	1.71756	0.516922	0.187835	0.032025	0.0109663
							32.959	1.01033	1.03122	0.970824	0.992357	0.748784	0.762667		72.8	3.45692	1.16822	0.232943	0.047426	0.007382	3.37507	0.933566	0.137295	0.021959	0.000446		182	1.65542	0.715014	0.263675	0.040193	0.011741	1.71954	0.518033	0.187771	0.031803	0.0105927
							32.98	1.01067	1.03232	0.970601	0.991766	0.748122	0.762944		73	3.46294	1.17075	0.233504	0.047546	0.007401	3.38193	0.935201	0.137381	0.021882	0.000144		182.5	1.65767	0.716277	0.264204	0.040279	0.011767	1.72185	0.518972	0.187991	0.031671	0.0104274
							33.002	1.01061	1.03213	0.970597	0.992063	0.746679	0.763794		73.2	3.46894	1.17328	0.234064	0.047666	0.00742	3.38941	0.937785	0.138495	0.022738	0.00032		183	1.65991	0.717538	0.264732	0.040365	0.011793	1.72438	0.519889	0.188497	0.031801	0.0107353
							33.024	1.01081	1.03297	0.971091	0.991831	0.746338	0.761279		73.4	3.47493	1.17581	0.234624	0.047786	0.007439	3.39633	0.940886	0.138982	0.02312	-0.00026		183.5	1.66214	0.718796	0.265258	0.04045	0.011819	1.72666	0.520848	0.188746	0.031457	0.0104299
							33.046	1.01087	1.03243	0.971098	0.991345	0.745257	0.7667		73.6	3.48091	1.17834	0.235184	0.047906	0.007458	3.40336	0.94351	0.139556	0.023448	-0.00041		184	1.66436	0.720051	0.265784	0.040535	0.011844	1.72889	0.521999	0.189	0.031193	0.0102377
							33.067	1.01081	1.03266	0.970778	0.991555	0.744752	0.756741		73.8	3.48688	1.18086	0.235744	0.048026	0.007478	3.41014	0.946066	0.139406	0.022976	-0.00087		184.5	1.66657	0.721303	0.266309	0.040621	0.01187	1.73113	0.523058	0.189372	0.031507	0.0101141
							33.089	1.01074	1.03166	0.970528	0.993205	0.743432	0.760286		74	3.49283	1.18337	0.236303	0.048146	0.007497	3.41779	0.948735	0.140484	0.023165	-0.00042		185	1.66878	0.722552	0.266833	0.040706	0.011896	1.73343	0.523774	0.189446	0.031269	0.00972842
							33.111	1.01039	1.03266	0.970736	0.992247	0.742609	0.759976		74.2	3.49876	1.18589	0.236861	0.048266	0.007516	3.42547	0.951882	0.141169	0.023311	-0.00017		185.5	1.67098	0.723798	0.267357	0.040791	0.011921	1.73585	0.524512	0.189757	0.030946	0.00937378
							33.133	1.01082	1.03279	0.970661	0.991589	0.741448	0.752492		74.4	3.50468	1.1884	0.237419	0.048386	0.007535	3.4323	0.954518	0.14169	0.023447	0.000159		186	1.67317	0.725042	0.267879	0.040876	0.011947	1.73807	0.525153	0.189945	0.030458	0.00890615
							33.154	1.01102	1.03316	0.970785	0.991675	0.740847	0.755327		74.6	3.51059	1.19091	0.237977	0.048506	0.007554	3.43938	0.956464	0.14236	0.023398	0.00019		186.5	1.67536	0.726283	0.268401	0.04096	0.011972	1.74074	0.526179	0.190661	0.030612	0.00883268
							33.176	1.01025	1.03197	0.96981	0.991974	0.740286	0.757067		74.8	3.51649	1.19341	0.238535	0.048626	0.007573	3.44666	0.959254	0.14331	0.023675	0.000952		187	1.67753	0.727521	0.268921	0.041045	0.011998	1.74333	0.52734	0.191121	0.030432	0.00858258
							33.198	1.01044	1.0322	0.969967	0.992235	0.739162	0.758775		75	3.52237	1.19592	0.239092	0.048745	0.007592	3.45383	0.961428	0.143189	0.023346	0.000935		187.5	1.6797	0.728756	0.269441	0.04113	0.012023	1.74599	0.528484	0.191873	0.030698	0.00884134
							33.22	1.01113	1.03157	0.96942	0.989824	0.738187	0.744946		75.2	3.52824	1.19841	0.239648	0.048865	0.007612	3.46095	0.963551	0.14305	0.023533	0.001064		188	1.68186	0.729988	0.26996	0.041214	0.012049	1.74862	0.529473	0.19254	0.031141	0.00900312
							33.241	1.01026	1.0326	0.969797	0.99075	0.737113	0.752037		75.4	3.53409	1.20091	0.240205	0.048985	0.007631	3.46791	0.966053	0.14318	0.023895	0.000707		188.5	1.68402	0.731218	0.270478	0.041298	0.012074	1.75084	0.530251	0.192573	0.031089	0.00881277
							33.263	1.0107	1.03294	0.970077	0.991236	0.736332	0.755751		75.6	3.53993	1.2034	0.24076	0.049104	0.00765	3.47501	0.968551	0.143762	0.024155	0.001393		189	1.68616	0.732445	0.270996	0.041382	0.0121	1.75304	0.531202	0.192906	0.031254	0.00874973
							33.285	1.01101	1.03356	0.969489	0.991431	0.73578	0.751599		75.8	3.54576	1.20589	0.241316	0.049224	0.007669	3.48141	0.970575	0.14396	0.024202	0.001417		189.5	1.6883	0.733669	0.271512	0.041467	0.012125	1.75489	0.532003	0.192829	0.030998	0.00844603
							33.307	1.01084	1.03299	0.969537	0.991472	0.734969	0.750761		76	3.55157	1.20838	0.241871	0.049343	0.007688	3.48873	0.973569	0.144832	0.024833	0.001992		190	1.69043	0.73489	0.272028	0.041551	0.01215	1.757	0.532872	0.193237	0.031177	0.00845273
							33.328	1.01064	1.03269	0.969489	0.991598	0.733993	0.74873		76.2	3.55737	1.21086	0.242426	0.049462	0.007707	3.49565	0.974976	0.144296	0.024325	0.001091		190.5	1.69256	0.736108	0.272543	0.041634	0.012176	1.75934	0.534038	0.193941	0.031355	0.0084955
							33.35	1.01085	1.033	0.969613	0.991336	0.732308	0.746051		76.4	3.56316	1.21334	0.24298	0.049582	0.007726	3.50231	0.977006	0.14429	0.024492	0.000421		191	1.69467	0.737324	0.273056	0.041718	0.012201	1.76165	0.535154	0.194238	0.031589	0.00890322
							33.372	1.01088	1.03399	0.969392	0.990904	0.732511	0.749275		76.6	3.56893	1.21582	0.243534	0.049701	0.007745	3.50872	0.979245	0.144142	0.024056	0.000187		191.5	1.69678	0.738537	0.273569	0.041802	0.012226	1.76383	0.535955	0.194282	0.031658	0.0085917
							33.394	1.01126	1.03328	0.969235	0.990913	0.730242	0.744313		76.8	3.57469	1.21829	0.244087	0.04982	0.007764	3.51606	0.981491	0.144781	0.024409	0.000308		192	1.69888	0.739747	0.274082	0.041885	0.012251	1.76601	0.537467	0.194536	0.031753	0.0082075
							33.415	1.01092	1.03274	0.968484	0.990947	0.729829	0.746968		77	3.58043	1.22076	0.24464	0.049939	0.007783	3.52324	0.983765	0.145158	0.024559	0.000492		192.5	1.70098	0.740955	0.274593	0.041969	0.012277	1.76868	0.53898	0.194995	0.032055	0.00876916
							33.437	1.01108	1.03365	0.96891	0.990526	0.729104	0.743874		77.2	3.58616	1.22323	0.245193	0.050059	0.007803	3.53038	0.986786	0.146162	0.025046	0.000554		193	1.70307	0.74216	0.275104	0.042052	0.012302	1.7711	0.540118	0.195535	0.032348	0.00891226
							33.459	1.01084	1.03352	0.969165	0.990912	0.727802	0.748357		77.4	3.59188	1.22569	0.245745	0.050178	0.007822	3.53705	0.989656	0.146473	0.025025	0.000333		193.5	1.70514	0.743362	0.275613	0.042135	0.012327	1.77329	0.541496	0.195916	0.032068	0.00877276
							33.481	1.01102	1.03383	0.969135	0.991865	0.727156	0.740573		77.6	3.59759	1.22816	0.246297	0.050297	0.007841	3.54407	0.992212	0.147165	0.025298	0.001348		194	1.70722	0.744561	0.276122	0.042218	0.012352	1.77538	0.542562	0.196298	0.032356	0.00859765
							33.502	1.01119	1.033	0.969234	0.990103	0.726406	0.738894		77.8	3.60328	1.23062	0.246849	0.050416	0.00786	3.55082	0.994614	0.147653	0.02495	0.001632		194.5	1.70928	0.745758	0.27663	0.042301	0.012377	1.77776	0.543533	0.196796	0.032529	0.00862906
							33.524	1.01102	1.03338	0.96838	0.990321	0.725347	0.746565		78	3.60896	1.23307	0.2474	0.050535	0.007879	3.55787	0.996979	0.149155	0.02575	0.002137		195	1.71134	0.746952	0.277137	0.042384	0.012402	1.78015	0.544631	0.197271	0.032307	0.00851154
							33.546	1.01143	1.03399	0.968788	0.990792	0.724069	0.746336		78.2	3.61463	1.23552	0.247951	0.050653	0.007898	3.5646	0.999845	0.150061	0.025879	0.002488		195.5	1.71339	0.748143	0.277644	0.042467	0.012427	1.78264	0.545856	0.19789	0.032511	0.00839675
							33.568	1.01117	1.03314	0.968194	0.988916	0.723109	0.737821		78.4	3.62028	1.23797	0.248501	0.050772	0.007917	3.57152	1.00257	0.15148	0.026181	0.002965		196	1.71544	0.749331	0.278149	0.042549	0.012452	1.78476	0.547008	0.198082	0.032578	0.0082691
							33.589	1.01099	1.03389	0.968904	0.991236	0.721962	0.735745		78.6	3.62592	1.24042	0.249051	0.050891	0.007936	3.57807	1.00518	0.15236	0.025944	0.003214		196.5	1.71747	0.750517	0.278654	0.042632	0.012477	1.78699	0.548593	0.198685	0.032942	0.00848948
							33.611	1.01129	1.03381	0.968072	0.990921	0.721349	0.73097		78.8	3.63154	1.24286	0.249601	0.05101	0.007955	3.58469	1.0082	0.152992	0.025786	0.003391		197	1.7195	0.7517	0.279158	0.042714	0.012502	1.78926	0.549763	0.199487	0.03325	0.00861945
							33.633	1.01121	1.03338	0.968481	0.990821	0.720411	0.73167		79	3.63716	1.2453	0.25015	0.051128	0.007974	3.59121	1.01075	0.152651	0.025856	0.002772		197.5	1.72152	0.752881	0.279661	0.042797	0.012527	1.79155	0.550806	0.200016	0.0332	0.00860102
							33.655	1.01137	1.03445	0.968014	0.990978	0.720134	0.734468		79.2	3.64276	1.24774	0.250699	0.051247	0.007993	3.59797	1.01291	0.152891	0.026135	0.002405		198	1.72354	0.754059	0.280163	0.042879	0.012552	1.79391	0.551759	0.200464	0.033227	0.00887251
							33.676	1.01068	1.03418	0.967929	0.990336	0.719715	0.736617		79.4	3.64834	1.25017	0.251247	0.051365	0.008012	3.60403	1.01455	0.152927	0.025615	0.00177		198.5	1.72555	0.755234	0.280664	0.042961	0.012577	1.79605	0.552914	0.200806	0.033283	0.00890919
							33.698	1.01142	1.03441	0.968082	0.991092	0.719011	0.737688		79.6	3.65392	1.2526	0.251795	0.051484	0.008031	3.61027	1.01667	0.153647	0.025172	0.001029		199	1.72755	0.756406	0.281165	0.043043	0.012601	1.79835	0.554323	0.201232	0.033534	0.00935489
							33.72	1.01089	1.03498	0.967917	0.988412	0.716911	0.730582		79.8	3.65948	1.25503	0.252343	0.051602	0.00805	3.61679	1.01899	0.154115	0.024847	0.000962		199.5	1.72954	0.757576	0.281665	0.043125	0.012626	1.80035	0.555303	0.201737	0.033365	0.00924426
							33.742	1.01154	1.03348	0.967922	0.989804	0.716375	0.731016		80	3.66502	1.25746	0.25289	0.051721	0.008069	3.62327	1.02058	0.15419	0.024257	0.000208		200	1.73153	0.758743	0.282164	0.043206	0.012651	1.80291	0.556386	0.202661	0.033653	0.00954752
							33.763	1.0116	1.0349	0.968225	0.989594	0.7153	0.729611		80.2	3.67056	1.25988	0.253437	0.051839	0.008088	3.6297	1.02243	0.153705	0.024023	-0.00043		200.5	1.73351	0.759908	0.282662	0.043288	0.012676	1.80551	0.55761	0.203086	0.033685	0.00968006
							33.785	1.01179	1.03477	0.967585	0.989534	0.713354	0.726726		80.4	3.67608	1.2623	0.253984	0.051957	0.008107	3.63591	1.0247	0.153951	0.023616	-0.00087		201	1.73548	0.76107	0.283159	0.04337	0.0127	1.80789	0.558601	0.202969	0.033706	0.00974203
							33.807	1.01165	1.03436	0.967622	0.988721	0.713505	0.726084		80.6	3.68159	1.26471	0.25453	0.052076	0.008126	3.64247	1.02703	0.154054	0.023113	-0.00093		201.5	1.73745	0.762229	0.283655	0.043451	0.012725	1.81016	0.55966	0.20337	0.034098	0.00953679
							33.829	1.01173	1.0346	0.967485	0.988758	0.712922	0.728364		80.8	3.68709	1.26713	0.255076	0.052194	0.008145	3.64992	1.02987	0.155149	0.023492	-0.00054		202	1.73941	0.763386	0.284151	0.043532	0.01275	1.81294	0.56112	0.204028	0.034763	0.0100248
							33.85	1.01161	1.03425	0.966921	0.990461	0.711597	0.724161		81	3.69257	1.26954	0.255621	0.052312	0.008164	3.65684	1.03288	0.155588	0.023635	-0.00055		202.5	1.74136	0.76454	0.284646	0.043614	0.012774	1.81507	0.561989	0.204123	0.034605	0.0104025
							33.872	1.0117	1.03524	0.966608	0.989321	0.710392	0.724141		81.2	3.69804	1.27194	0.256166	0.05243	0.008183	3.66429	1.03607	0.156269	0.024798	0.000668		203	1.74331	0.765691	0.28514	0.043695	0.012799	1.81745	0.563106	0.204523	0.034732	0.0104678
							33.894	1.01161	1.03475	0.967402	0.989181	0.710399	0.716269		81.4	3.7035	1.27435	0.25671	0.052548	0.008202	3.67157	1.03897	0.156629	0.025369	0.001096		203.5	1.74524	0.76684	0.285633	0.043776	0.012823	1.8196	0.56375	0.205117	0.034318	0.010591
							33.916	1.01138	1.03563	0.967095	0.987615	0.708276	0.72192		81.6	3.70894	1.27675	0.257255	0.052666	0.008221	3.67804	1.04092	0.157081	0.02519	0.001419		204	1.74718	0.767986	0.286125	0.043857	0.012848	1.82168	0.564758	0.205514	0.034475	0.0103984
							33.937	1.01166	1.03662	0.966999	0.987831	0.707626	0.721616		81.8	3.71438	1.27914	0.257798	0.052784	0.00824	3.68488	1.04293	0.157221	0.0252	0.001819		204.5	1.7491	0.76913	0.286617	0.043937	0.012872	1.82398	0.565769	0.206077	0.034394	0.0102567
							33.959	1.01185	1.03557	0.967086	0.989221	0.706773	0.717603		82	3.7198	1.28154	0.258342	0.052902	0.008258	3.69162	1.04528	0.157834	0.025357	0.001956		205	1.75102	0.770271	0.287108	0.044018	0.012897	1.82599	0.567037	0.206619	0.034722	0.0100944
							33.981	1.01138	1.03488	0.966922	0.989525	0.70527	0.724612		82.2	3.7252	1.28393	0.258885	0.05302	0.008277	3.69904	1.04859	0.158673	0.025765	0.002832		205.5	1.75293	0.77141	0.287598	0.044099	0.012921	1.82809	0.567669	0.206915	0.035085	0.00990194
							34.003	1.01148	1.03639	0.966381	0.988583	0.705558	0.717478		82.4	3.7306	1.28632	0.259428	0.053138	0.008296	3.70624	1.05156	0.159449	0.026466	0.003253		206	1.75484	0.772546	0.288087	0.044179	0.012946	1.82994	0.568651	0.207442	0.035217	0.00991939
							34.024	1.01189	1.03574	0.966169	0.990378	0.704248	0.718336		82.6	3.73598	1.28871	0.25997	0.053255	0.008315	3.71247	1.05368	0.159165	0.026209	0.003244		206.5	1.75674	0.773679	0.288575	0.044259	0.01297	1.83186	0.569534	0.207834	0.034789	0.00974615
							34.046	1.01181	1.03544	0.966484	0.989721	0.702979	0.718854		82.8	3.74135	1.29109	0.260512	0.053373	0.008334	3.71894	1.05628	0.159239	0.026376	0.003094		207	1.75863	0.77481	0.289063	0.04434	0.012994	1.83372	0.57044	0.208543	0.034301	0.00941364
							34.068	1.01166	1.03474	0.965752	0.987969	0.702554	0.71135		83	3.74671	1.29347	0.261053	0.053491	0.008353	3.72559	1.05859	0.158681	0.026741	0.002161		207.5	1.76052	0.775938	0.289549	0.04442	0.013019	1.83571	0.571383	0.208816	0.033708	0.00943026
							34.09	1.01156	1.03655	0.966225	0.989284	0.701522	0.714711		83.2	3.75205	1.29585	0.261594	0.053608	0.008372	3.73152	1.06038	0.159097	0.026526	0.001481		208	1.76239	0.777064	0.290035	0.0445	0.013043	1.83795	0.572711	0.209532	0.033893	0.0100468
							34.111	1.01172	1.03503	0.966141	0.9893	0.700083	0.712428		83.4	3.75738	1.29822	0.262135	0.053726	0.008391	3.73738	1.06246	0.159665	0.026254	0.000873		208.5	1.76427	0.778187	0.290521	0.04458	0.013067	1.84	0.574068	0.210077	0.034105	0.00999935
							34.133	1.01161	1.03586	0.966113	0.988211	0.69927	0.712705		83.6	3.7627	1.30059	0.262675	0.053843	0.00841	3.74345	1.06458	0.159752	0.026177	0.000154		209	1.76613	0.779307	0.291005	0.044659	0.013091	1.842	0.575281	0.210245	0.034128	0.00971527
							34.155	1.01185	1.03603	0.96581	0.988265	0.698672	0.710448		83.8	3.76801	1.30296	0.263215	0.053961	0.008429	3.74955	1.06672	0.159809	0.026308	0.000242		209.5	1.76799	0.780425	0.291488	0.044739	0.013116	1.84403	0.5764	0.210715	0.034034	0.00944508
							34.177	1.01171	1.03403	0.965299	0.988701	0.697826	0.706372		84	3.7733	1.30532	0.263755	0.054078	0.008448	3.75518	1.06827	0.159928	0.026131	-0.00046		210	1.76984	0.781541	0.291971	0.044819	0.01314	1.84625	0.577449	0.210793	0.034285	0.00955391
							34.198	1.01181	1.03577	0.965441	0.988533	0.69684	0.704186		84.2	3.77859	1.30769	0.264294	0.054195	0.008466	3.76169	1.07098	0.160458	0.026665	-0.00037		210.5	1.77169	0.782654	0.292453	0.044898	0.013164	1.8482	0.578408	0.210591	0.034213	0.00959032
							34.22	1.01237	1.03674	0.965386	0.987919	0.695959	0.702978		84.4	3.78386	1.31004	0.264833	0.054313	0.008485	3.76801	1.07264	0.161015	0.026571	-0.00014		211	1.77353	0.783764	0.292934	0.044978	0.013188	1.85028	0.579378	0.210992	0.034514	0.00977081
							34.242	1.01188	1.03621	0.965456	0.987587	0.694829	0.710242		84.6	3.78911	1.3124	0.265372	0.05443	0.008504	3.77472	1.07505	0.162137	0.027005	0.000755		211.5	1.77537	0.784872	0.293415	0.045057	0.013212	1.8521	0.580176	0.211425	0.034685	0.00994216
							34.264	1.01138	1.03527	0.965758	0.988259	0.694173	0.704628		84.8	3.79436	1.31475	0.26591	0.054547	0.008523	3.78154	1.07797	0.163508	0.027577	0.001429		212	1.77719	0.785978	0.293894	0.045136	0.013236	1.85447	0.580874	0.21169	0.034669	0.0101361
							34.285	1.01239	1.03628	0.965523	0.98946	0.693688	0.7042		85	3.79959	1.3171	0.266447	0.054664	0.008542	3.78815	1.08112	0.164704	0.028344	0.001751		212.5	1.77901	0.787081	0.294373	0.045215	0.01326	1.85628	0.581374	0.211582	0.034285	0.00993692
							34.307	1.01237	1.03678	0.965777	0.988377	0.692477	0.705166		85.2	3.80481	1.31945	0.266985	0.054781	0.008561	3.79501	1.08373	0.164989	0.029352	0.002659		213	1.78083	0.788181	0.294851	0.045294	0.013284	1.85885	0.582477	0.212047	0.034339	0.0101269
							34.329	1.01181	1.03658	0.964882	0.989341	0.690511	0.698373		85.4	3.81002	1.3218	0.267522	0.054898	0.008579	3.8012	1.08589	0.165795	0.029096	0.002284		213.5	1.78263	0.789279	0.295328	0.045373	0.013308	1.86079	0.583329	0.212777	0.03429	0.0100252
							34.35	1.01151	1.03643	0.965002	0.987749	0.689432	0.701396		85.6	3.81522	1.32414	0.268058	0.055015	0.008598	3.80744	1.08809	0.166882	0.028529	0.002559		214	1.78444	0.790375	0.295805	0.045452	0.013332	1.86265	0.584576	0.213041	0.034518	0.0101733
							34.372	1.01212	1.03663	0.965105	0.988514	0.688647	0.69571		85.8	3.8204	1.32648	0.268594	0.055132	0.008617	3.81455	1.09041	0.16761	0.02866	0.003274		214.5	1.78623	0.791468	0.29628	0.04553	0.013356	1.86447	0.585374	0.213493	0.034639	0.00992927
							34.394	1.0119	1.03777	0.964341	0.988026	0.687839	0.701908		86	3.82558	1.32881	0.26913	0.055249	0.008636	3.82089	1.0929	0.168522	0.028413	0.003126		215	1.78802	0.792558	0.296755	0.045609	0.01338	1.86631	0.586482	0.213632	0.03476	0.0101694
							34.416	1.01181	1.03665	0.964769	0.987172	0.687074	0.696953		86.2	3.83074	1.33115	0.269665	0.055366	0.008655	3.82746	1.09535	0.168858	0.028627	0.003146		215.5	1.7898	0.793646	0.297229	0.045687	0.013404	1.8683	0.58706	0.214226	0.034777	0.0103088
							34.437	1.0123	1.0371	0.964859	0.988292	0.686881	0.697893		86.4	3.83589	1.33348	0.2702	0.055482	0.008674	3.83347	1.09756	0.16937	0.028476	0.002861		216	1.79158	0.794732	0.297703	0.045766	0.013428	1.87042	0.58851	0.21503	0.034951	0.0105739
							34.459	1.01194	1.03694	0.964468	0.985795	0.684961	0.695322		86.6	3.84102	1.3358	0.270735	0.055599	0.008692	3.8396	1.10016	0.169618	0.028335	0.002584		216.5	1.79335	0.795815	0.298175	0.045844	0.013451	1.87257	0.589867	0.215392	0.034816	0.0106656
							34.481	1.01226	1.03751	0.964819	0.986913	0.683864	0.69014		86.8	3.84615	1.33813	0.271269	0.055716	0.008711	3.84594	1.10262	0.170138	0.028326	0.002366		217	1.79511	0.796896	0.298647	0.045922	0.013475	1.87478	0.591456	0.216329	0.035324	0.0110342
							34.503	1.01214	1.03621	0.964562	0.987675	0.683482	0.693484		87	3.85126	1.34045	0.271803	0.055832	0.00873	3.85228	1.10462	0.17022	0.028314	0.001898		217.5	1.79687	0.797974	0.299118	0.046	0.013499	1.87716	0.592625	0.216921	0.035797	0.011824
							34.524	1.01241	1.03637	0.964187	0.987129	0.682558	0.695847		87.2	3.85636	1.34277	0.272337	0.055949	0.008749	3.85833	1.10684	0.170978	0.028136	0.001641		218	1.79862	0.79905	0.299588	0.046078	0.013523	1.87937	0.593905	0.217514	0.036178	0.0122141
							34.546	1.01243	1.03668	0.964321	0.986853	0.681364	0.687941		87.4	3.86145	1.34508	0.27287	0.056065	0.008768	3.86487	1.10919	0.171493	0.028493	0.001559		218.5	1.80037	0.800123	0.300057	0.046156	0.013546	1.88131	0.595154	0.217437	0.036287	0.0120527
							34.568	1.01208	1.0384	0.964126	0.987552	0.680307	0.692339		87.6	3.86653	1.34739	0.273403	0.056182	0.008786	3.87093	1.11127	0.171716	0.02934	0.001815		219	1.80211	0.801194	0.300526	0.046233	0.01357	1.88362	0.596484	0.217607	0.036672	0.0120069
							34.59	1.01235	1.03652	0.963958	0.987597	0.679276	0.687261		87.8	3.87159	1.3497	0.273935	0.056298	0.008805	3.87687	1.11349	0.172449	0.029532	0.001971		219.5	1.80384	0.802263	0.300994	0.046311	0.013594	1.88563	0.59741	0.217882	0.036825	0.0122403
							34.611	1.01231	1.0376	0.964122	0.987149	0.678018	0.690396		88	3.87664	1.35201	0.274467	0.056415	0.008824	3.88292	1.11598	0.173366	0.029618	0.002434		220	1.80557	0.803329	0.301461	0.046388	0.013617	1.88742	0.598119	0.217922	0.037129	0.0122421
							34.633	1.01276	1.03731	0.963658	0.987703	0.677439	0.682974		88.2	3.88169	1.35431	0.274999	0.056531	0.008843	3.88923	1.11824	0.173794	0.029496	0.002378		220.5	1.80729	0.804393	0.301927	0.046466	0.013641	1.88944	0.599187	0.218245	0.037292	0.0121981
							34.655	1.0125	1.03788	0.963245	0.986813	0.676862	0.68661		88.4	3.88672	1.35661	0.27553	0.056647	0.008861	3.89509	1.11983	0.174345	0.029749	0.001957		221	1.80901	0.805454	0.302393	0.046543	0.013664	1.89113	0.599915	0.218344	0.037201	0.0119402
							34.677	1.01221	1.03733	0.963144	0.988622	0.675754	0.685251		88.6	3.89173	1.35891	0.276061	0.056763	0.00888	3.90081	1.12244	0.174807	0.030231	0.001479		221.5	1.81072	0.806513	0.302858	0.04662	0.013688	1.89346	0.600786	0.218623	0.036882	0.0116581
							34.698	1.01235	1.03734	0.963275	0.98723	0.6745	0.684622		88.8	3.89674	1.36121	0.276592	0.05688	0.008899	3.90672	1.12478	0.175163	0.030607	0.000793		222	1.81242	0.80757	0.303322	0.046697	0.013711	1.89572	0.601677	0.219064	0.036899	0.0114224
							34.72	1.01266	1.03783	0.963232	0.985741	0.673909	0.686756		89	3.90173	1.3635	0.277122	0.056996	0.008918	3.91303	1.1276	0.175964	0.031014	0.001101		222.5	1.81412	0.808624	0.303785	0.046774	0.013735	1.89743	0.602686	0.219079	0.036902	0.011407
							34.742	1.01211	1.03678	0.963493	0.987398	0.673003	0.682931		89.2	3.90672	1.36579	0.277651	0.057112	0.008936	3.91905	1.12958	0.175854	0.031032	0.000547		223	1.81581	0.809676	0.304248	0.046851	0.013758	1.89928	0.603769	0.21949	0.036626	0.0115615
							34.764	1.01246	1.03735	0.963448	0.986075	0.671817	0.683022		89.4	3.91169	1.36808	0.278181	0.057228	0.008955	3.92519	1.13242	0.176855	0.031294	0.00064		223.5	1.8175	0.810725	0.30471	0.046928	0.013782	1.90095	0.604874	0.219937	0.03688	0.011497
							34.785	1.01262	1.03802	0.962918	0.987644	0.671215	0.677569		89.6	3.91665	1.37036	0.27871	0.057344	0.008974	3.93161	1.13519	0.177606	0.031599	0.000709		224	1.81918	0.811772	0.305171	0.047005	0.013805	1.90271	0.605948	0.220382	0.037071	0.0117186
							34.807	1.01289	1.03781	0.963828	0.986315	0.670131	0.674521		89.8	3.9216	1.37264	0.279239	0.05746	0.008992	3.937	1.13676	0.177225	0.031556	0.000212		224.5	1.82085	0.812817	0.305631	0.047081	0.013828	1.90461	0.60702	0.220535	0.036814	0.0116204
							34.829	1.01255	1.03792	0.962869	0.985635	0.668967	0.681054		90	3.92653	1.37492	0.279767	0.057575	0.009011	3.94248	1.13862	0.17703	0.031316			225	1.82252	0.813859	0.30609	0.047158	0.013852	1.90639	0.608064	0.220963	0.036573	0.0119576
							34.851	1.01275	1.03843	0.963039	0.987312	0.668523	0.6737		90.2	3.93146	1.37719	0.280295	0.057691	0.00903	3.94841	1.14094	0.176958	0.031523	-0.00013		225.5	1.82418	0.814899	0.306549	0.047234	0.013875	1.90813	0.608976	0.222029	0.036489	0.0119726
							34.872	1.01233	1.03817	0.962768	0.985452	0.667296	0.67204		90.4	3.93637	1.37947	0.280822	0.057807	0.009049	3.9547	1.14366	0.177771	0.031879	0.000681		226	1.82584	0.815936	0.307007	0.04731	0.013898	1.91019	0.610277	0.222561	0.036454	0.0119432
							34.894	1.0127	1.03847	0.962785	0.985595	0.666283	0.676159		90.6	3.94127	1.38174	0.281349	0.057923	0.009067	3.96108	1.14605	0.177878	0.032009	0.000947		226.5	1.82749	0.816972	0.307464	0.047387	0.013922	1.91208	0.611482	0.222965	0.03652	0.0120579
							34.916	1.0129	1.03796	0.96217	0.985647	0.664542	0.673013		90.8	3.94617	1.384	0.281876	0.058038	0.009086	3.9673	1.14795	0.178052	0.032085	0.001279		227	1.82913	0.818004	0.307921	0.047463	0.013945	1.91387	0.612257	0.223165	0.036734	0.0122913
							34.938	1.01256	1.03768	0.96239	0.985829	0.664044	0.672295		91	3.95104	1.38627	0.282403	0.058154	0.009105	3.97325	1.14991	0.178201	0.032034	0.00153		227.5	1.83077	0.819035	0.308376	0.047539	0.013968	1.91598	0.613276	0.223226	0.036479	0.0126456
							34.959	1.01235	1.03723	0.962515	0.985933	0.663222	0.67455		91.2	3.95591	1.38853	0.282929	0.058269	0.009123	3.97942	1.15251	0.179354	0.032329	0.001856		228	1.83241	0.820063	0.308831	0.047614	0.013991	1.91779	0.6146	0.223548	0.036486	0.0124601
							34.981	1.01251	1.03892	0.962231	0.987091	0.661817	0.668176		91.4	3.96077	1.39079	0.283454	0.058385	0.009142	3.98538	1.15446	0.180099	0.032497	0.002249		228.5	1.83403	0.821089	0.309286	0.04769	0.014014	1.91992	0.615634	0.223606	0.036768	0.0122904
							35.003	1.01272	1.0387	0.962288	0.986605	0.661069	0.668027		91.6	3.96561	1.39304	0.28398	0.0585	0.009161	3.99169	1.15705	0.180837	0.032533	0.002883		229	1.83566	0.822113	0.309739	0.047766	0.014037	1.92154	0.616015	0.223926	0.036752	0.012134
							35.025	1.01279	1.03876	0.962422	0.984954	0.660567	0.667677		91.8	3.97045	1.3953	0.284505	0.058616	0.009179	3.9975	1.15957	0.18142	0.032185	0.002885		229.5	1.83727	0.823134	0.310192	0.047841	0.014061	1.92305	0.616723	0.224326	0.036709	0.0117246
							35.046	1.01264	1.03841	0.962396	0.986832	0.659085	0.666563		92	3.97527	1.39755	0.285029	0.058731	0.009198	4.00329	1.16191	0.182118	0.032094	0.003282		230	1.83888	0.824153	0.310644	0.047917	0.014084	1.92485	0.61799	0.22463	0.036936	0.0115509
							35.068	1.01304	1.03882	0.961586	0.984964	0.657859	0.665815		92.2	3.98008	1.39979	0.285553	0.058846	0.009217	4.00943	1.16439	0.182774	0.032108	0.00268		230.5	1.84049	0.82517	0.311095	0.047992	0.014107	1.92701	0.619003	0.224766	0.037345	0.0116253
							35.09	1.01299	1.03891	0.961832	0.985378	0.657771	0.670768		92.4	3.98488	1.40204	0.286077	0.058962	0.009235	4.01586	1.1669	0.183705	0.032562	0.003013		231	1.84209	0.826184	0.311546	0.048067	0.01413	1.92886	0.619925	0.225145	0.037359	0.0112953
							35.112	1.01291	1.03846	0.962087	0.985131	0.655825	0.661764		92.6	3.98967	1.40428	0.286601	0.059077	0.009254	4.02154	1.1688	0.183582	0.032387	0.00341		231.5	1.84368	0.827196	0.311995	0.048143	0.014153	1.93099	0.62115	0.226093	0.037508	0.0114375
							35.133	1.01291	1.03918	0.961419	0.98471	0.655463	0.659645		92.8	3.99445	1.40652	0.287124	0.059192	0.009273	4.02773	1.17126	0.184213	0.032104	0.003224		232	1.84527	0.828206	0.312444	0.048218	0.014176	1.93244	0.622043	0.226416	0.037874	0.0113568
							35.155	1.01307	1.03898	0.960966	0.984202	0.654016	0.664162		93	3.99922	1.40875	0.287646	0.059307	0.009291	4.0342	1.17367	0.184764	0.032111	0.003462		232.5	1.84685	0.829213	0.312893	0.048293	0.014198	1.93415	0.62326	0.226801	0.038191	0.0115232
							35.177	1.01243	1.03964	0.96109	0.984392	0.653097	0.657211		93.2	4.00397	1.41098	0.288169	0.059422	0.00931	4.03994	1.17526	0.185099	0.032046	0.002831		233	1.84843	0.830218	0.31334	0.048367	0.014221	1.93633	0.624356	0.227633	0.038355	0.0117339
							35.199	1.01335	1.03876	0.96116	0.986243	0.652529	0.653826		93.4	4.00872	1.41322	0.288691	0.059537	0.009328	4.04595	1.17786	0.185824	0.0327	0.002956		233.5	1.85	0.831221	0.313787	0.048442	0.014244	1.93808	0.625498	0.228217	0.038755	0.0118092
							35.22	1.0129	1.03904	0.961453	0.98473	0.651193	0.657008		93.6	4.01345	1.41544	0.289212	0.059652	0.009347	4.05164	1.17956	0.185554	0.032679	0.002273		234	1.85157	0.832222	0.314233	0.048517	0.014267	1.94003	0.62663	0.228827	0.038918	0.0121239
							35.242	1.01351	1.03884	0.961504	0.98446	0.651073	0.658168		93.8	4.01817	1.41767	0.289733	0.059767	0.009366	4.05692	1.18143	0.185321	0.032378	0.001778		234.5	1.85313	0.83322	0.314678	0.048591	0.01429	1.94196	0.627831	0.22954	0.038867	0.0125136
							35.264	1.01293	1.03931	0.961285	0.984099	0.64868	0.657228		94	4.02288	1.41989	0.290254	0.059882	0.009384	4.063	1.18389	0.185655	0.03234	0.001861		235	1.85468	0.834216	0.315123	0.048666	0.014313	1.94352	0.628707	0.230529	0.038903	0.0124263
							35.286	1.01305	1.03943	0.960467	0.985443	0.647904	0.655009		94.2	4.02759	1.42211	0.290775	0.059997	0.009403	4.06889	1.18644	0.186397	0.032713	0.001626		235.5	1.85623	0.83521	0.315567	0.04874	0.014335	1.94528	0.629772	0.231279	0.038853	0.0126681
							35.307	1.01319	1.0397	0.960853	0.985114	0.647563	0.649773		94.4	4.03228	1.42433	0.291295	0.060111	0.009421	4.07486	1.18929	0.187075	0.032984	0.002118		236	1.85778	0.836202	0.31601	0.048814	0.014358	1.94717	0.63054	0.231418	0.038836	0.0125861
							35.329	1.01313	1.03965	0.960548	0.983809	0.646357	0.649264		94.6	4.03695	1.42654	0.291815	0.060226	0.00944	4.0807	1.19169	0.187407	0.032834	0.00214		236.5	1.85932	0.837191	0.316452	0.048888	0.014381	1.94909	0.631384	0.231656	0.039034	0.0129459
							35.351	1.01307	1.03827	0.960683	0.984355	0.645232	0.649948		94.8	4.04162	1.42875	0.292334	0.060341	0.009458	4.08513	1.19357	0.187426	0.032335	0.001564		237	1.86085	0.838179	0.316894	0.048963	0.014404	1.95089	0.632325	0.23173	0.038809	0.0129369
							35.373	1.01382	1.03911	0.960791	0.984182	0.644845	0.645965		95	4.04628	1.43096	0.292853	0.060455	0.009477	4.09017	1.19554	0.187732	0.031813	0.000923		237.5	1.86238	0.839163	0.317335	0.049036	0.014426	1.95265	0.633507	0.232289	0.038755	0.0130566
							35.394	1.01324	1.03963	0.960388	0.983531	0.643246	0.648306		95.2	4.05092	1.43316	0.293372	0.06057	0.009496	4.09523	1.19813	0.188699	0.031999	0.000793		238	1.8639	0.840146	0.317775	0.04911	0.014449	1.95423	0.634332	0.232608	0.038961	0.0130317
							35.416	1.01319	1.03989	0.960069	0.98493	0.64194	0.647225		95.4	4.05556	1.43537	0.29389	0.060684	0.009514	4.10088	1.20074	0.189029	0.032511	0.000455		238.5	1.86542	0.841127	0.318215	0.049184	0.014471	1.9561	0.634835	0.232667	0.038969	0.0129662
							35.438	1.01306	1.03969	0.960334	0.983852	0.641887	0.643357		95.6	4.06018	1.43756	0.294408	0.060799	0.009533	4.10716	1.20382	0.189815	0.033117	0.000731		239	1.86693	0.842105	0.318654	0.049258	0.014494	1.95732	0.635362	0.232728	0.038802	0.0127453
							35.46	1.01334	1.03941	0.960459	0.982451	0.640882	0.64187		95.8	4.0648	1.43976	0.294926	0.060913	0.009551	4.11276	1.20628	0.190441	0.033647	0.001086		239.5	1.86844	0.843081	0.319092	0.049331	0.014516	1.95924	0.636657	0.23341	0.039282	0.0127856
							35.481	1.01361	1.03988	0.959757	0.982685	0.639356	0.644188		96	4.0694	1.44196	0.295443	0.061027	0.00957	4.11851	1.2085	0.190589	0.033845	0.001279		240	1.86994	0.844055	0.319529	0.049405	0.014539	1.96129	0.637719	0.233693	0.03985	0.013126
							35.503	1.01379	1.03891	0.960035	0.983255	0.638246	0.643932		96.2	4.07399	1.44415	0.29596	0.061142	0.009588	4.12494	1.2113	0.191641	0.034478	0.001881		240.5	1.87144	0.845026	0.319966	0.049478	0.014561	1.96315	0.638509	0.233973	0.040074	0.0130582
							35.525	1.01293	1.03937	0.959407	0.983034	0.637351	0.640977		96.4	4.07857	1.44634	0.296476	0.061256	0.009607	4.13082	1.21321	0.192048	0.034755	0.002632		241	1.87293	0.845996	0.320402	0.049551	0.014584	1.96473	0.639369	0.234188	0.039823	0.0127231
							35.547	1.01378	1.03956	0.959286	0.983406	0.636226	0.640315		96.6	4.08314	1.44852	0.296992	0.06137	0.009625	4.13604	1.21504	0.19233	0.035119	0.00238		241.5	1.87441	0.846963	0.320837	0.049625	0.014606	1.96659	0.640241	0.234508	0.040013	0.0126557
							35.568	1.01377	1.03951	0.959746	0.983002	0.635491	0.638775		96.8	4.0877	1.45071	0.297508	0.061484	0.009644	4.14193	1.21731	0.192777	0.035342	0.001549		242	1.8759	0.847928	0.321271	0.049698	0.014629	1.96822	0.640986	0.234186	0.04022	0.01206
							35.59	1.01354	1.04003	0.960024	0.984005	0.63532	0.634605		97	4.09225	1.45289	0.298023	0.061598	0.009662	4.14794	1.21907	0.193365	0.035706	0.001811		242.5	1.87737	0.848891	0.321705	0.049771	0.014651	1.96993	0.642083	0.23441	0.04035	0.0117177
							35.612	1.01351	1.03976	0.9584	0.984884	0.63348	0.633755		97.2	4.09679	1.45507	0.298538	0.061712	0.009681	4.15356	1.22079	0.194013	0.035969	0.00145		243	1.87884	0.849852	0.322138	0.049843	0.014674	1.97177	0.643123	0.234813	0.040297	0.0117678
							35.634	1.01381	1.03941	0.959464	0.98351	0.632755	0.641123		97.4	4.10132	1.45724	0.299053	0.061826	0.009699	4.15896	1.22276	0.194127	0.036154	0.001363		243.5	1.88031	0.85081	0.322571	0.049916	0.014696	1.97298	0.644246	0.234719	0.040363	0.0115128
							35.655	1.01373	1.03987	0.959608	0.983595	0.630972	0.636997		97.6	4.10584	1.45941	0.299567	0.06194	0.009718	4.1644	1.22424	0.193981	0.036178	0.00136		244	1.88177	0.851767	0.323002	0.049989	0.014718	1.9748	0.645078	0.235176	0.040554	0.0115501
							35.677	1.0137	1.04041	0.959082	0.983356	0.631431	0.635862		97.8	4.11034	1.46158	0.300081	0.062054	0.009736	4.17049	1.2266	0.19478	0.036914	0.001512		244.5	1.88322	0.852721	0.323433	0.050061	0.01474	1.97635	0.645978	0.23566	0.040437	0.0115804
							35.699	1.01394	1.04001	0.958773	0.983443	0.629976	0.632443		98	4.11484	1.46375	0.300595	0.062168	0.009755	4.17609	1.22886	0.195468	0.036907	0.001719		245	1.88467	0.853673	0.323863	0.050134	0.014763	1.97761	0.646557	0.235767	0.040243	0.0115505
							35.721	1.01321	1.04014	0.959045	0.984424	0.628167	0.630517		98.2	4.11933	1.46591	0.301108	0.062282	0.009773	4.18254	1.23099	0.196501	0.037362	0.001754		245.5	1.88612	0.854623	0.324293	0.050206	0.014785	1.97871	0.647344	0.235764	0.039798	0.0115968
							35.742	1.0136	1.04114	0.958972	0.984088	0.628037	0.637535		98.4	4.1238	1.46808	0.301621	0.062396	0.009792	4.18799	1.23333	0.197278	0.036907	0.002007		246	1.88756	0.85557	0.324722	0.050279	0.014807	1.98	0.647832	0.235925	0.039578	0.0114614
							35.764	1.01379	1.04041	0.958544	0.983592	0.625644	0.630475		98.6	4.12827	1.47023	0.302133	0.062509	0.00981	4.19369	1.23567	0.197986	0.03671	0.002391		246.5	1.88899	0.856516	0.32515	0.050351	0.014829	1.98131	0.648515	0.236182	0.039514	0.0114964
							35.786	1.01393	1.04142	0.958273	0.983575	0.626022	0.628201		98.8	4.13272	1.47239	0.302645	0.062623	0.009829	4.19878	1.2375	0.198278	0.03632	0.001987		247	1.89042	0.85746	0.325577	0.050423	0.014851	1.98267	0.649398	0.23663	0.039283	0.0113712
							35.808	1.01381	1.04142	0.958169	0.982882	0.624822	0.62845		99	4.13717	1.47454	0.303157	0.062737	0.009847	4.2046	1.24049	0.199653	0.036817	0.002258		247.5	1.89185	0.858401	0.326004	0.050495	0.014874	1.98393	0.650059	0.236989	0.039508	0.0114851
							35.829	1.01401	1.04125	0.958696	0.981809	0.624294	0.623717		99.2	4.1416	1.4767	0.303668	0.06285	0.009866	4.21033	1.24361	0.201249	0.037325	0.00292		248	1.89327	0.85934	0.32643	0.050567	0.014896	1.98552	0.650704	0.237609	0.039663	0.0114528
							35.851	1.01377	1.04065	0.958322	0.982891	0.62274	0.624803		99.4	4.14602	1.47884	0.304179	0.062964	0.009884	4.21559	1.2462	0.201649	0.037054	0.002667		248.5	1.89468	0.860277	0.326855	0.050639	0.014918	1.98735	0.651424	0.238192	0.039886	0.0114193
							35.873	1.01364	1.0409	0.957974	0.982469	0.621389	0.620671		99.6	4.15044	1.48099	0.30469	0.063077	0.009903	4.22116	1.24798	0.202341	0.036504	0.002854		249	1.89609	0.861212	0.32728	0.05071	0.01494	1.98894	0.652168	0.238656	0.040349	0.0114877
							35.895	1.01381	1.04053	0.957831	0.982423	0.621098	0.620944		99.8	4.15484	1.48313	0.3052	0.063191	0.009921	4.22699	1.25002	0.203158	0.036255	0.003185		249.5	1.8975	0.862145	0.327704	0.050782	0.014962	1.991	0.653204	0.239599	0.041111	0.0119899
							35.916	1.01422	1.04092	0.95856	0.983185	0.619678	0.62322		100	4.15923	1.48527	0.30571	0.063304	0.009939	4.23266	1.2526	0.203918	0.036335	0.003565		250	1.8989	0.863076	0.328127	0.050854	0.014984	1.99297	0.654	0.240048	0.041494	0.0122574
							35.938	1.01388	1.04143	0.958448	0.980814	0.61838	0.620102		100.2	4.16362	1.48741	0.30622	0.063417	0.009958	4.23826	1.2549	0.204606	0.036576	0.004205		250.5	1.9003	0.864004	0.328549	0.050925	0.015006	1.99493	0.654591	0.240517	0.041499	0.0122906
							35.96	1.01411	1.0419	0.957915	0.981154	0.617431	0.619981		100.4	4.16799	1.48954	0.306729	0.06353	0.009976	4.24339	1.25718	0.204992	0.036802	0.004424		251	1.90169	0.864931	0.328971	0.050996	0.015028	1.99676	0.655303	0.240854	0.04144	0.0121025
							35.982	1.01402	1.04112	0.958128	0.982477	0.616218	0.618035		100.6	4.17235	1.49168	0.307238	0.063644	0.009995	4.24847	1.25926	0.205303	0.036875	0.004017		251.5	1.90307	0.865855	0.329392	0.051067	0.01505	1.99881	0.656251	0.24133	0.041765	0.0118699
							36.003	1.01457	1.04087	0.957948	0.981364	0.615087	0.6206		100.8	4.1767	1.49381	0.307747	0.063757	0.010013	4.2538	1.26152	0.20555	0.036635	0.004111		252	1.90445	0.866778	0.329813	0.051139	0.015071	2.00063	0.657431	0.241363	0.041931	0.0113751
							36.025	1.01425	1.04234	0.957266	0.981252	0.614671	0.61381		101	4.18105	1.49593	0.308255	0.06387	0.010032	4.25887	1.26308	0.205717	0.036592	0.004265		252.5	1.90583	0.867698	0.330232	0.05121	0.015093	2.00226	0.658379	0.241701	0.041945	0.0112099
							36.047	1.01442	1.04175	0.957499	0.981231	0.613397	0.617177		101.2	4.18538	1.49806	0.308762	0.063983	0.01005	4.26414	1.26488	0.205905	0.03676	0.004133		253	1.9072	0.868616	0.330651	0.051281	0.015115	2.00433	0.659649	0.241767	0.041819	0.0114685
							36.069	1.01434	1.04159	0.957527	0.983263	0.612106	0.608924		101.4	4.1897	1.50018	0.30927	0.064096	0.010068	4.26902	1.26653	0.205715	0.037225	0.004238		253.5	1.90857	0.869532	0.33107	0.051351	0.015137	2.00587	0.660644	0.241625	0.041668	0.0114205
							36.09	1.01393	1.04074	0.957219	0.981904	0.610246	0.612649		101.6	4.19401	1.5023	0.309777	0.064209	0.010087	4.27462	1.26904	0.206493	0.037904	0.00472		254	1.90993	0.870446	0.331487	0.051422	0.015159	2.00765	0.66135	0.24191	0.041325	0.0112684
							36.112	1.01425	1.04114	0.957813	0.981971	0.610608	0.605469		101.8	4.19831	1.50441	0.310284	0.064322	0.010105	4.28035	1.27101	0.20725	0.038505	0.004933		254.5	1.91128	0.871358	0.331904	0.051493	0.015181	2.00941	0.662372	0.241989	0.041221	0.0113503
							36.134	1.01432	1.0423	0.956783	0.980716	0.608849	0.615576		102	4.2026	1.50653	0.31079	0.064435	0.010123	4.28518	1.27301	0.207381	0.0383	0.004449		255	1.91264	0.872268	0.332321	0.051563	0.015202	2.01115	0.66326	0.241952	0.0411	0.0117673
							36.156	1.01467	1.04156	0.957032	0.979687	0.60742	0.605561		102.2	4.20689	1.50864	0.311296	0.064547	0.010142	4.29131	1.27503	0.208313	0.038819	0.004237		255.5	1.91398	0.873176	0.332736	0.051634	0.015224	2.01269	0.664656	0.242458	0.041139	0.0119111
							36.177	1.01404	1.04186	0.956978	0.980134	0.607268	0.60376		102.4	4.21116	1.51075	0.311802	0.06466	0.01016	4.296	1.27713	0.20862	0.038293	0.003797		256	1.91533	0.874082	0.333151	0.051704	0.015246	2.01395	0.665438	0.242649	0.040981	0.0118053
							36.199	1.01466	1.04305	0.956642	0.981832	0.606825	0.601612		102.6	4.21542	1.51285	0.312307	0.064773	0.010179	4.30169	1.27984	0.209283	0.03895	0.003761		256.5	1.91667	0.874985	0.333565	0.051775	0.015267	2.01541	0.666554	0.242916	0.040769	0.0116741
							36.221	1.01395	1.04112	0.957027	0.981132	0.604852	0.601885		102.8	4.21967	1.51496	0.312812	0.064886	0.010197	4.30673	1.28236	0.209857	0.039306	0.003418		257	1.918	0.875887	0.333979	0.051845	0.015289	2.01693	0.667683	0.243142	0.040656	0.0116614
							36.242	1.01414	1.04164	0.957001	0.979975	0.604458	0.600039		103	4.22391	1.51706	0.313316	0.064998	0.010215	4.31155	1.2848	0.210596	0.039002	0.002831		257.5	1.91933	0.876787	0.334392	0.051915	0.015311	2.01817	0.66844	0.243318	0.040647	0.0117719
							36.264	1.01451	1.0428	0.955777	0.981246	0.60336	0.604396		103.2	4.22814	1.51915	0.313821	0.065111	0.010234	4.31619	1.2867	0.210678	0.038605	0.002336		258	1.92065	0.877684	0.334804	0.051985	0.015332	2.01989	0.669501	0.243798	0.040614	0.0119837
							36.286	1.01431	1.04234	0.956752	0.980615	0.601807	0.596567		103.4	4.23237	1.52125	0.314324	0.065223	0.010252	4.32052	1.28828	0.21074	0.037643	0.001467		258.5	1.92197	0.87858	0.335215	0.052055	0.015354	2.02137	0.670189	0.244086	0.040757	0.0121477
							36.308	1.01438	1.04165	0.956441	0.979988	0.601414	0.603966		103.6	4.23658	1.52334	0.314828	0.065336	0.01027	4.32608	1.28991	0.211229	0.037429	0.001373		259	1.92328	0.879473	0.335626	0.052125	0.015375	2.02276	0.670958	0.244477	0.040954	0.0121201
							36.329	1.01412	1.04189	0.956333	0.982048	0.599974	0.599499		103.8	4.24078	1.52543	0.315331	0.065448	0.010289	4.33146	1.29261	0.211669	0.036998	0.001325		259.5	1.9246	0.880365	0.336036	0.052194	0.015397	2.02461	0.671957	0.245104	0.041294	0.0123643
							36.351	1.01479	1.0437	0.955946	0.981349	0.598519	0.590815		104	4.24497	1.52752	0.315834	0.065561	0.010307	4.33675	1.29519	0.211773	0.0369	0.001659		260	1.9259	0.881254	0.336446	0.052264	0.015418	2.02632	0.672926	0.245662	0.041252	0.0123756
							36.373	1.0143	1.04353	0.955595	0.980359	0.597746	0.597424		104.2	4.24916	1.5296	0.316336	0.065673	0.010325	4.34187	1.29704	0.212036	0.037161	0.001626		260.5	1.9272	0.882142	0.336855	0.052334	0.01544	2.02813	0.673873	0.246037	0.041286	0.0122961
							36.395	1.01382	1.0423	0.956118	0.979802	0.596962	0.595761		104.4	4.25333	1.53169	0.316838	0.065785	0.010343	4.3474	1.29946	0.212543	0.037372	0.001646		261	1.9285	0.883027	0.337263	0.052403	0.015461	2.02952	0.674926	0.246903	0.041424	0.0119609
							36.416	1.01486	1.0434	0.955235	0.979876	0.595421	0.594886		104.6	4.25749	1.53377	0.31734	0.065897	0.010362	4.35231	1.3014	0.212472	0.037137	0.001054		261.5	1.92979	0.883911	0.33767	0.052472	0.015482	2.03097	0.67594	0.24733	0.041638	0.0116578
							36.438	1.01469	1.04335	0.955056	0.980553	0.594387	0.597107		104.8	4.26164	1.53584	0.317841	0.06601	0.01038	4.35757	1.30345	0.213201	0.036951	0.001635		262	1.93108	0.884792	0.338077	0.052542	0.015504	2.03258	0.677005	0.247777	0.041753	0.0112921
							36.46	1.0142	1.04361	0.955293	0.98141	0.594481	0.588361		105	4.26579	1.53792	0.318342	0.066122	0.010398	4.36305	1.30534	0.213448	0.036872	0.001913		262.5	1.93236	0.885672	0.338483	0.052611	0.015525	2.0343	0.678465	0.248241	0.04178	0.0116771
							36.482	1.01477	1.04298	0.955657	0.97971	0.592883	0.589968		105.2	4.26992	1.53999	0.318843	0.066234	0.010417	4.36845	1.30782	0.213777	0.037475	0.002477		263	1.93364	0.886549	0.338889	0.05268	0.015546	2.03627	0.67985	0.248526	0.041987	0.0119855
							36.503	1.01518	1.04344	0.955751	0.979756	0.592401	0.585408		105.4	4.27405	1.54206	0.319343	0.066346	0.010435	4.37354	1.30964	0.214285	0.038018	0.002503		263.5	1.93491	0.887425	0.339293	0.052749	0.015568	2.03778	0.680819	0.249156	0.042444	0.0118463
							36.525	1.01511	1.04384	0.955524	0.980506	0.590588	0.589908		105.6	4.27816	1.54412	0.319843	0.066458	0.010453	4.37844	1.31161	0.215	0.037867	0.002977		264	1.93618	0.888299	0.339698	0.052818	0.015589	2.03952	0.681824	0.249602	0.042612	0.0120498
							36.547	1.0145	1.04296	0.955081	0.980516	0.590447	0.583697		105.8	4.28227	1.54619	0.320343	0.06657	0.010472	4.38368	1.31335	0.214965	0.037786	0.00257		264.5	1.93745	0.88917	0.340101	0.052887	0.01561	2.04143	0.683102	0.250189	0.04317	0.0125765
							36.569	1.01495	1.0436	0.954981	0.979755	0.588805	0.584133		106	4.28636	1.54825	0.320842	0.066682	0.01049	4.38839	1.31529	0.214891	0.03717	0.001913		265	1.93871	0.89004	0.340504	0.052955	0.015632	2.04281	0.684313	0.250512	0.042914	0.0124289
							36.59	1.0148	1.04329	0.955345	0.980206	0.587695	0.584241		106.2	4.29045	1.55031	0.321341	0.066793	0.010508	4.39344	1.3173	0.215584	0.037254	0.001555		265.5	1.93996	0.890907	0.340906	0.053024	0.015653	2.044	0.685367	0.25089	0.042922	0.0119382
							36.612	1.01495	1.04293	0.955133	0.978553	0.586284	0.578657		106.4	4.29453	1.55236	0.32184	0.066905	0.010526	4.39818	1.31873	0.215538	0.036578	0.000983		266	1.94122	0.891773	0.341307	0.053092	0.015674	2.04525	0.686079	0.250976	0.042876	0.0116364
							36.634	1.01433	1.04401	0.955025	0.979138	0.58566	0.583658		106.6	4.29859	1.55442	0.322338	0.067017	0.010545	4.40288	1.32039	0.215916	0.037259	0.000873		266.5	1.94247	0.892637	0.341708	0.053161	0.015695	2.0465	0.686644	0.251245	0.042538	0.0115097
							36.656	1.01469	1.04381	0.954531	0.979812	0.584237	0.58499		106.8	4.30265	1.55647	0.322836	0.067129	0.010563	4.40757	1.32209	0.21626	0.037293	0.000556		267	1.94371	0.893499	0.342108	0.053229	0.015716	2.04796	0.68744	0.251392	0.042675	0.0117816
							36.677	1.01451	1.04387	0.954671	0.979411	0.582696	0.578798		107	4.3067	1.55852	0.323333	0.06724	0.010581	4.41232	1.32346	0.216521	0.037113	9.12e-05		267.5	1.94495	0.894358	0.342508	0.053297	0.015737	2.04956	0.68835	0.251568	0.042879	0.0120936
							36.699	1.01469	1.04402	0.954588	0.97969	0.582109	0.581397		107.2	4.31074	1.56056	0.32383	0.067352	0.010599	4.41731	1.3256	0.216881	0.037379	0.000219		268	1.94618	0.895216	0.342907	0.053366	0.015758	2.05096	0.689189	0.251645	0.042871	0.0122594
							36.721	1.01459	1.04443	0.954352	0.97804	0.581686	0.578646		107.4	4.31477	1.56261	0.324327	0.067463	0.010617	4.42261	1.32821	0.218281	0.037758	0.000612		268.5	1.94741	0.896072	0.343305	0.053434	0.015779	2.05231	0.689364	0.252016	0.042923	0.012312
							36.743	1.0154	1.04407	0.954453	0.979683	0.580465	0.576771		107.6	4.31879	1.56465	0.324823	0.067575	0.010636	4.42784	1.33039	0.219024	0.038177	0.001008		269	1.94864	0.896926	0.343703	0.053502	0.0158	2.05376	0.690131	0.252082	0.043025	0.0122672
							36.764	1.01499	1.04474	0.954073	0.980273	0.579502	0.5773		107.8	4.3228	1.56669	0.32532	0.067686	0.010654	4.43274	1.33318	0.219731	0.038968	0.001566		269.5	1.94986	0.897778	0.344099	0.05357	0.015821	2.05542	0.691084	0.252082	0.043258	0.0123893
							36.786	1.0149	1.04451	0.954094	0.978509	0.578086	0.574705		108	4.3268	1.56872	0.325815	0.067798	0.010672	4.43801	1.33465	0.220521	0.039924	0.002141		270	1.95108	0.898628	0.344496	0.053637	0.015842	2.05642	0.691752	0.252044	0.043349	0.0122933
							36.808	1.01468	1.04501	0.954355	0.978561	0.577261	0.571079		108.2	4.33079	1.57076	0.326311	0.067909	0.01069	4.44308	1.33659	0.221429	0.040411	0.002153		270.5	1.95229	0.899477	0.344891	0.053705	0.015863	2.05793	0.692505	0.252255	0.043584	0.012223
							36.83	1.01501	1.04495	0.954354	0.97881	0.575874	0.572799		108.4	4.33477	1.57279	0.326806	0.06802	0.010709	4.44811	1.33906	0.221607	0.040718	0.002754		271	1.9535	0.900323	0.345286	0.053773	0.015884	2.05859	0.692954	0.252513	0.043298	0.0119477
							36.851	1.01521	1.04432	0.953172	0.977727	0.57531	0.570374		108.6	4.33875	1.57482	0.3273	0.068132	0.010727	4.45305	1.34135	0.222002	0.041079	0.003119		271.5	1.9547	0.901167	0.34568	0.05384	0.015905	2.05994	0.693462	0.252253	0.04316	0.0118959
							36.873	1.01531	1.04449	0.953759	0.978573	0.573673	0.569941		108.8	4.34271	1.57684	0.327795	0.068243	0.010745	4.45801	1.34345	0.223084	0.041273	0.003803		272	1.9559	0.90201	0.346074	0.053908	0.015926	2.06176	0.694574	0.252597	0.043864	0.0123208
							36.895	1.01564	1.04435	0.953776	0.978892	0.572731	0.573883		109	4.34667	1.57886	0.328289	0.068354	0.010763	4.4628	1.34588	0.22342	0.041841	0.004238		272.5	1.9571	0.90285	0.346467	0.053975	0.015947	2.06329	0.695841	0.25298	0.043853	0.0128131
							36.917	1.01474	1.04412	0.953315	0.978025	0.571742	0.564435		109.2	4.35061	1.58089	0.328782	0.068465	0.010781	4.46721	1.34752	0.223071	0.041516	0.003707		273	1.95829	0.903689	0.346859	0.054042	0.015968	2.06463	0.696495	0.253014	0.043714	0.0125906
							36.938	1.01497	1.04482	0.953167	0.977337	0.571434	0.564816		109.4	4.35455	1.5829	0.329276	0.068576	0.010799	4.47209	1.34945	0.223664	0.041395	0.003528		273.5	1.95948	0.904526	0.347251	0.054109	0.015989	2.06593	0.69728	0.253507	0.044087	0.0124865
							36.96	1.01485	1.04508	0.953305	0.978668	0.569236	0.558104		109.6	4.35848	1.58492	0.329768	0.068687	0.010818	4.47705	1.35218	0.224178	0.040898	0.004037		274	1.96066	0.905361	0.347642	0.054176	0.016009	2.06754	0.698459	0.253817	0.044224	0.0126582
							36.982	1.01484	1.0444	0.953255	0.978221	0.568531	0.563425		109.8	4.36239	1.58693	0.330261	0.068798	0.010836	4.48181	1.35496	0.224455	0.040714	0.004252		274.5	1.96184	0.906194	0.348032	0.054243	0.01603	2.06928	0.699676	0.25466	0.044435	0.0127427
							37.004	1.01554	1.04581	0.952962	0.976206	0.567407	0.566256		110	4.3663	1.58894	0.330753	0.068909	0.010854	4.48693	1.35731	0.22524	0.040421	0.004454		275	1.96302	0.907025	0.348422	0.05431	0.016051	2.07066	0.700156	0.25484	0.044184	0.0121823
							37.025	1.01534	1.045	0.953166	0.977359	0.566145	0.560106		110.2	4.3702	1.59095	0.331245	0.06902	0.010872	4.49192	1.35949	0.226006	0.040726	0.004268		275.5	1.96419	0.907854	0.348811	0.054377	0.016071	2.07222	0.700636	0.255349	0.044389	0.0120544
							37.047	1.01504	1.04514	0.953062	0.978206	0.565778	0.55905		110.4	4.37409	1.59296	0.331737	0.069131	0.01089	4.49729	1.36151	0.226532	0.041056	0.004596		276	1.96536	0.908682	0.3492	0.054444	0.016092	2.07391	0.70175	0.256294	0.04452	0.0124774
							37.069	1.01499	1.04454	0.952743	0.976999	0.56367	0.557262		110.6	4.37798	1.59496	0.332228	0.069241	0.010908	4.50192	1.36362	0.226753	0.041406	0.004423		276.5	1.96652	0.909507	0.349588	0.05451	0.016113	2.0752	0.702454	0.256821	0.044049	0.0122299
							37.091	1.01516	1.04432	0.952776	0.979227	0.563147	0.554205		110.8	4.38185	1.59696	0.332719	0.069352	0.010926	4.50735	1.36614	0.227724	0.041609	0.004122		277	1.96768	0.910331	0.349975	0.054577	0.016133	2.077	0.704016	0.25773	0.044534	0.0127024
							37.112	1.01535	1.04509	0.952442	0.976417	0.561844	0.55453		111	4.38571	1.59896	0.333209	0.069463	0.010945	4.51221	1.36854	0.228402	0.04149	0.004118		277.5	1.96883	0.911152	0.350361	0.054643	0.016154	2.07867	0.705152	0.25825	0.044877	0.0129231
							37.134	1.01561	1.04541	0.952325	0.978031	0.560754	0.558671		111.2	4.38957	1.60095	0.333699	0.069573	0.010963	4.51707	1.37091	0.228529	0.04123	0.004081		278	1.96999	0.911972	0.350747	0.05471	0.016175	2.07981	0.705827	0.258866	0.044742	0.0130471
							37.156	1.01529	1.04471	0.951742	0.978338	0.560283	0.551967		111.4	4.39341	1.60295	0.334189	0.069684	0.010981	4.52217	1.37336	0.229326	0.041441	0.004312		278.5	1.97113	0.91279	0.351133	0.054776	0.016195	2.08139	0.70695	0.259366	0.045042	0.0135339
							37.178	1.01542	1.04494	0.952147	0.97779	0.559028	0.55587		111.6	4.39725	1.60494	0.334679	0.069795	0.010999	4.5271	1.37535	0.230151	0.041991	0.004621		279	1.97228	0.913607	0.351517	0.054842	0.016216	2.0827	0.70779	0.259456	0.045073	0.013125
							37.199	1.01521	1.04638	0.951931	0.97618	0.557838	0.547144		111.8	4.40108	1.60693	0.335168	0.069905	0.011017	4.53115	1.37717	0.230433	0.042141	0.004423		279.5	1.97341	0.914421	0.351901	0.054908	0.016236	2.08396	0.708313	0.25952	0.045165	0.0128755
							37.221	1.01542	1.04573	0.951733	0.977207	0.556279	0.544474		112	4.40489	1.60891	0.335657	0.070015	0.011035	4.5359	1.37837	0.230783	0.041806	0.00406		280	1.97455	0.915233	0.352285	0.054974	0.016257	2.08536	0.709212	0.259774	0.04556	0.0128039
							37.243	1.01579	1.04541	0.951445	0.977837	0.555267	0.545294		112.2	4.40871	1.61089	0.336145	0.070126	0.011053	4.54093	1.38143	0.231743	0.042264	0.004497		280.5	1.97568	0.916044	0.352667	0.05504	0.016277	2.08697	0.709559	0.259888	0.045353	0.0125523
							37.265	1.01577	1.0461	0.951614	0.97661	0.554602	0.551763		112.4	4.41251	1.61288	0.336633	0.070236	0.011071	4.54569	1.38372	0.232147	0.042814	0.004776		281	1.97681	0.916853	0.35305	0.055106	0.016298	2.08786	0.709987	0.260216	0.045186	0.0124351
							37.286	1.01532	1.04598	0.951739	0.977553	0.553952	0.544554		112.6	4.4163	1.61485	0.337121	0.070346	0.011089	4.55052	1.38551	0.232571	0.042843	0.004536		281.5	1.97793	0.91766	0.353431	0.055172	0.016318	2.08955	0.710511	0.260373	0.045595	0.0124945
							37.308	1.01566	1.04581	0.951472	0.976527	0.553132	0.541114		112.8	4.42008	1.61683	0.337608	0.070457	0.011108	4.5545	1.38687	0.232807	0.04228	0.00401		282	1.97905	0.918465	0.353812	0.055238	0.016338	2.09106	0.711305	0.26077	0.045875	0.0125487
							37.33	1.0153	1.04556	0.951079	0.976103	0.551902	0.541653		113	4.42386	1.6188	0.338095	0.070567	0.011126	4.55886	1.38848	0.232722	0.041771	0.003722		282.5	1.98017	0.919268	0.354192	0.055303	0.016359	2.09228	0.71194	0.260742	0.045168	0.0121004
							37.352	1.0157	1.04565	0.95114	0.977002	0.550729	0.54382		113.2	4.42762	1.62077	0.338582	0.070677	0.011144	4.56336	1.39021	0.232779	0.041176	0.003186		283	1.98128	0.92007	0.354572	0.055369	0.016379	2.09408	0.712992	0.261032	0.045126	0.0120424
							37.373	1.01531	1.04574	0.951235	0.97722	0.548807	0.53637		113.4	4.43138	1.62274	0.339068	0.070787	0.011162	4.56801	1.39272	0.233403	0.041378	0.003378		283.5	1.98239	0.92087	0.354951	0.055434	0.016399	2.09544	0.713544	0.26149	0.04509	0.012073
							37.395	1.01579	1.0456	0.951073	0.975881	0.548492	0.539591		113.6	4.43513	1.62471	0.339554	0.070897	0.01118	4.57272	1.3951	0.233678	0.041455	0.003695		284	1.98349	0.921668	0.355329	0.055499	0.01642	2.09725	0.714427	0.262043	0.045174	0.0126051
							37.417	1.01566	1.04665	0.950472	0.975854	0.54687	0.535995		113.8	4.43887	1.62667	0.34004	0.071007	0.011198	4.577	1.39708	0.233899	0.04189	0.0033		284.5	1.98459	0.922464	0.355707	0.055564	0.01644	2.0987	0.715021	0.262353	0.044815	0.012796
							37.439	1.01566	1.04595	0.950881	0.975686	0.546068	0.537196		114	4.4426	1.62863	0.340525	0.071117	0.011216	4.58231	1.39978	0.234792	0.042746	0.003302		285	1.98568	0.923258	0.356084	0.05563	0.01646	2.10004	0.715515	0.262274	0.044648	0.012907
							37.46	1.01526	1.04651	0.950545	0.975827	0.544865	0.529673		114.2	4.44632	1.63059	0.34101	0.071227	0.011234	4.58701	1.4012	0.2356	0.043055	0.002885		285.5	1.98678	0.924051	0.356461	0.055695	0.01648	2.1017	0.716711	0.263064	0.044771	0.0132556
							37.482	1.0155	1.0467	0.950874	0.976118	0.543274	0.533019		114.4	4.45003	1.63255	0.341495	0.071337	0.011252	4.59159	1.40283	0.235075	0.042762	0.002639		286	1.98787	0.924841	0.356837	0.05576	0.016501	2.10317	0.717777	0.263507	0.0445	0.0136416
							37.504	1.01622	1.04647	0.950553	0.975881	0.542053	0.534493		114.6	4.45374	1.6345	0.341979	0.071447	0.01127	4.59607	1.40417	0.234896	0.042284	0.002014		286.5	1.98895	0.92563	0.357212	0.055824	0.016521	2.10414	0.718342	0.263998	0.044283	0.0135717
							37.526	1.01585	1.04668	0.95063	0.97482	0.541244	0.530917		114.8	4.45743	1.63645	0.342463	0.071556	0.011288	4.601	1.4067	0.236072	0.042493	0.002101		287	1.99003	0.926418	0.357587	0.055889	0.016541	2.10533	0.719378	0.264532	0.04445	0.0139493
							37.547	1.01586	1.04668	0.949738	0.975185	0.539954	0.533362		115	4.46112	1.6384	0.342947	0.071666	0.011306	4.60565	1.40869	0.23647	0.042036	0.002167		287.5	1.99111	0.927203	0.357961	0.055954	0.016561	2.10687	0.720496	0.264949	0.044687	0.0142728
							37.569	1.0159	1.04689	0.950244	0.975858	0.539393	0.529352		115.2	4.4648	1.64035	0.34343	0.071776	0.011324	4.61064	1.41097	0.236943	0.042106	0.002528		288	1.99218	0.927987	0.358334	0.056019	0.016581	2.10807	0.721368	0.265285	0.044625	0.0145842
							37.591	1.01593	1.04678	0.950038	0.975133	0.538317	0.522929		115.4	4.46847	1.64229	0.343913	0.071885	0.011342	4.61513	1.4127	0.237617	0.042524	0.002814		288.5	1.99325	0.928768	0.358707	0.056083	0.016601	2.10933	0.722108	0.265391	0.044572	0.0147449
							37.613	1.01582	1.04696	0.950141	0.975171	0.537379	0.523352		115.6	4.47213	1.64423	0.344396	0.071995	0.01136	4.61949	1.41434	0.238272	0.04291	0.002882		289	1.99432	0.929548	0.359079	0.056148	0.016621	2.11069	0.722612	0.265771	0.044639	0.0144238
							37.634	1.01608	1.04715	0.949517	0.974787	0.536359	0.530682		115.8	4.47578	1.64617	0.344878	0.072105	0.011378	4.62405	1.41641	0.238994	0.043548	0.003021		289.5	1.99538	0.930327	0.359451	0.056212	0.016641	2.11211	0.723592	0.266093	0.04509	0.0144015
							37.656	1.01539	1.04715	0.949581	0.974591	0.534984	0.521714		116	4.47943	1.64811	0.34536	0.072214	0.011396	4.62873	1.41876	0.239933	0.04457	0.003681		290	1.99644	0.931103	0.359822	0.056276	0.016661	2.11336	0.724703	0.266589	0.045594	0.0143332
							37.678	1.01582	1.04702	0.950143	0.975758	0.533827	0.525132		116.2	4.48306	1.65004	0.345841	0.072323	0.011414	4.63307	1.42161	0.240749	0.045644	0.004719		290.5	1.99749	0.931878	0.360192	0.05634	0.016681	2.11424	0.725172	0.26662	0.045732	0.0140816
							37.7	1.0159	1.04814	0.949701	0.9755	0.533513	0.519343		116.4	4.48669	1.65197	0.346323	0.072433	0.011432	4.63734	1.42306	0.241164	0.04569	0.004928		291	1.99854	0.932651	0.360562	0.056404	0.016701	2.11512	0.726425	0.26744	0.046105	0.0140705
							37.721	1.01592	1.04759	0.949434	0.972714	0.531386	0.524132		116.6	4.49031	1.6539	0.346804	0.072542	0.01145	4.64181	1.42492	0.241388	0.045536	0.005315		291.5	1.99959	0.933422	0.360931	0.056468	0.016721	2.11575	0.727055	0.267018	0.045745	0.0133021
							37.743	1.0164	1.04782	0.949268	0.974147	0.530883	0.517084		116.8	4.49392	1.65583	0.347284	0.072651	0.011468	4.64565	1.42714	0.24174	0.045156	0.004984		292	2.00063	0.934192	0.361299	0.056532	0.016741	2.11711	0.728068	0.267378	0.046111	0.0132457
							37.765	1.01691	1.04725	0.949387	0.974391	0.529038	0.518329		117	4.49752	1.65776	0.347764	0.072761	0.011486	4.64982	1.42951	0.242236	0.045148	0.005123		292.5	2.00167	0.93496	0.361667	0.056596	0.016761	2.1179	0.72888	0.267289	0.045912	0.0126783
							37.787	1.01634	1.04827	0.949123	0.974762	0.529083	0.515525		117.2	4.50112	1.65968	0.348244	0.07287	0.011504	4.65384	1.43201	0.243172	0.04582	0.005278		293	2.00271	0.935726	0.362035	0.05666	0.016781	2.11934	0.729672	0.267463	0.045991	0.0126359
							37.808	1.01627	1.04826	0.948605	0.974418	0.526952	0.513999		117.4	4.5047	1.6616	0.348724	0.072979	0.011522	4.65845	1.43425	0.243828	0.046062	0.005275		293.5	2.00374	0.93649	0.362401	0.056724	0.016801	2.12057	0.730163	0.267786	0.046054	0.0126087
							37.83	1.01626	1.04731	0.948625	0.972862	0.526785	0.510463		117.6	4.50828	1.66351	0.349203	0.073088	0.01154	4.66329	1.43658	0.244531	0.046712	0.00588		294	2.00477	0.937253	0.362768	0.056787	0.016821	2.12201	0.7308	0.268018	0.046297	0.0130204
							37.852	1.01634	1.04784	0.948401	0.973555	0.525017	0.518029		117.8	4.51185	1.66543	0.349682	0.073197	0.011558	4.66731	1.43867	0.245204	0.047091	0.005693		294.5	2.0058	0.938014	0.363133	0.056851	0.01684	2.12314	0.731337	0.26774	0.046265	0.012961
							37.874	1.01633	1.04805	0.948635	0.972972	0.52476	0.506858		118	4.51541	1.66734	0.35016	0.073306	0.011576	4.67193	1.44077	0.246158	0.047855	0.00612		295	2.00682	0.938773	0.363498	0.056914	0.01686	2.12468	0.732272	0.268311	0.046682	0.0134112
							37.895	1.01629	1.04858	0.948604	0.974313	0.522679	0.510062		118.2	4.51896	1.66925	0.350638	0.073415	0.011594	4.67661	1.44236	0.246647	0.047667	0.006109		295.5	2.00784	0.93953	0.363862	0.056977	0.01688	2.12611	0.733059	0.268873	0.046845	0.0132833
							37.917	1.01616	1.04818	0.948821	0.973006	0.522412	0.509157		118.4	4.52251	1.67116	0.351116	0.073524	0.011612	4.68063	1.44407	0.245802	0.046927	0.005663		296	2.00885	0.940286	0.364226	0.057041	0.0169	2.12731	0.733806	0.269175	0.047031	0.0134511
							37.939	1.01637	1.04832	0.948443	0.975318	0.521223	0.506516		118.6	4.52604	1.67307	0.351594	0.073633	0.011629	4.68535	1.44603	0.246644	0.047347	0.006038		296.5	2.00986	0.94104	0.364589	0.057104	0.016919	2.12839	0.734431	0.269635	0.046851	0.0133421
							37.961	1.01642	1.04914	0.948155	0.97228	0.51941	0.505152		118.8	4.52957	1.67497	0.352071	0.073742	0.011647	4.69037	1.44873	0.247981	0.047866	0.006101		297	2.01087	0.941792	0.364952	0.057167	0.016939	2.12973	0.734898	0.269566	0.046714	0.0129817
							37.982	1.01613	1.04808	0.947793	0.973473	0.518717	0.499302		119	4.53309	1.67687	0.352548	0.07385	0.011665	4.69492	1.44994	0.248027	0.047597	0.005445		297.5	2.01188	0.942543	0.365314	0.05723	0.016959	2.13103	0.73542	0.26963	0.046619	0.0131745
							38.004	1.01682	1.04882	0.948036	0.973229	0.516746	0.501478		119.2	4.5366	1.67877	0.353024	0.073959	0.011683	4.69894	1.45118	0.247792	0.04712	0.004706		298	2.01288	0.943292	0.365675	0.057293	0.016978	2.13217	0.735978	0.269667	0.046512	0.0132136
							38.026	1.01676	1.04907	0.947409	0.973621	0.516423	0.509555		119.4	4.5401	1.68066	0.3535	0.074068	0.011701	4.70293	1.45197	0.247915	0.046872	0.0038		298.5	2.01387	0.944039	0.366036	0.057356	0.016998	2.13394	0.736833	0.270098	0.046712	0.0134912
							38.048	1.01607	1.04907	0.94747	0.974225	0.515159	0.499475		119.6	4.5436	1.68256	0.353976	0.074176	0.011719	4.70762	1.45339	0.248061	0.047198	0.003061		299	2.01487	0.944785	0.366396	0.057418	0.017017	2.13549	0.738221	0.270898	0.04697	0.0137057
							38.069	1.01635	1.04863	0.947722	0.971792	0.514719	0.498874		119.8	4.54708	1.68445	0.354452	0.074285	0.011737	4.71187	1.45501	0.248573	0.04767	0.002879		299.5	2.01586	0.945528	0.366755	0.057481	0.017037	2.13684	0.738977	0.271313	0.047095	0.013451
							38.091	1.01633	1.04994	0.947402	0.973197	0.512826	0.502024		120	4.55056	1.68634	0.354927	0.074393	0.011755	4.71557	1.45708	0.249047	0.047613	0.003093		300	2.01684	0.946271	0.367114	0.057544	0.017056	2.13783	0.7395	0.271481	0.04709	0.0133958
							38.113	1.01673	1.04879	0.947147	0.972248	0.511853	0.498129		120.2	4.55403	1.68822	0.355402	0.074502	0.011773	4.71951	1.45899	0.249473	0.047022	0.003157		300.5	2.01783	0.947011	0.367473	0.057606	0.017076	2.1387	0.740472	0.27161	0.047071	0.0132181
							38.135	1.0164	1.04793	0.947515	0.972297	0.511099	0.494748		120.4	4.5575	1.69011	0.355876	0.07461	0.011791	4.72429	1.46102	0.250403	0.04684	0.003007		301	2.01881	0.94775	0.367831	0.057668	0.017095	2.13952	0.741495	0.272081	0.046599	0.0130454
							38.156	1.01654	1.0505	0.947654	0.972729	0.51031	0.500382		120.6	4.56095	1.69199	0.35635	0.074719	0.011808	4.72816	1.46277	0.25066	0.046129	0.002724		301.5	2.01978	0.948487	0.368188	0.057731	0.017115	2.1405	0.742277	0.271973	0.046486	0.012657
							38.178	1.01654	1.04867	0.946912	0.973399	0.508503	0.494172		120.8	4.5644	1.69387	0.356824	0.074827	0.011826	4.73173	1.46523	0.251555	0.045916	0.002672		302	2.02076	0.949222	0.368544	0.057793	0.017134	2.14184	0.7431	0.272554	0.046977	0.0131695
							38.2	1.01655	1.04953	0.946567	0.971574	0.507611	0.488886		121	4.56783	1.69575	0.357298	0.074935	0.011844	4.73578	1.4671	0.251599	0.045695	0.002988		302.5	2.02173	0.949956	0.3689	0.057855	0.017154	2.1428	0.743667	0.272283	0.046557	0.0129078
							38.221	1.01694	1.04835	0.947045	0.971961	0.506155	0.495388		121.2	4.57126	1.69762	0.357771	0.075044	0.011862	4.73951	1.46903	0.251908	0.045432	0.003258		303	2.02269	0.950688	0.369256	0.057917	0.017173	2.14447	0.744601	0.272453	0.046797	0.0132485
							38.243	1.01706	1.04906	0.946462	0.972373	0.504801	0.490628		121.4	4.57468	1.69949	0.358244	0.075152	0.01188	4.74385	1.47069	0.251809	0.04497	0.003757		303.5	2.02366	0.951419	0.369611	0.057979	0.017193	2.14592	0.745674	0.272868	0.047047	0.0136867
							38.265	1.01618	1.05023	0.946092	0.971538	0.503694	0.489493		121.6	4.5781	1.70136	0.358716	0.07526	0.011898	4.74831	1.47307	0.2522	0.045551	0.004373		304	2.02462	0.952148	0.369965	0.058041	0.017212	2.14726	0.746296	0.273033	0.047179	0.0139245
							38.287	1.01649	1.04878	0.946653	0.972019	0.502784	0.488574		121.8	4.5815	1.70323	0.359188	0.075368	0.011915	4.75224	1.47476	0.252052	0.045537	0.004272		304.5	2.02557	0.952875	0.370319	0.058103	0.017231	2.14862	0.74709	0.273318	0.047394	0.0141368
							38.308	1.01654	1.04968	0.946084	0.971334	0.501346	0.484816		122	4.5849	1.7051	0.35966	0.075476	0.011933	4.75671	1.47656	0.252368	0.045898	0.004241		305	2.02652	0.953601	0.370672	0.058165	0.017251	2.1497	0.747903	0.273924	0.047429	0.0142035
							38.33	1.01662	1.04979	0.946404	0.972438	0.500733	0.48028		122.2	4.58829	1.70696	0.360131	0.075584	0.011951	4.76067	1.47873	0.252697	0.045778	0.004827		305.5	2.02747	0.954324	0.371024	0.058226	0.01727	2.15092	0.748559	0.274192	0.047751	0.0138757
							38.352	1.01678	1.05067	0.946469	0.972348	0.49982	0.477787		122.4	4.59168	1.70882	0.360603	0.075692	0.011969	4.765	1.48075	0.252641	0.045741	0.00451		306	2.02842	0.955047	0.371376	0.058288	0.017289	2.15254	0.749683	0.27488	0.048351	0.0142146
							38.374	1.01712	1.05039	0.946139	0.970053	0.4989	0.478064		122.6	4.59505	1.71068	0.361073	0.0758	0.011987	4.76905	1.48254	0.252858	0.046212	0.004787		306.5	2.02936	0.955767	0.371728	0.058349	0.017308	2.15351	0.750209	0.274959	0.047871	0.0139523
							38.395	1.01687	1.05017	0.946031	0.97161	0.496973	0.48151		122.8	4.59842	1.71253	0.361544	0.075908	0.012005	4.77296	1.48395	0.253101	0.046063	0.004057		307	2.0303	0.956486	0.372078	0.058411	0.017328	2.15447	0.750356	0.275183	0.048128	0.0138319
							38.417	1.01669	1.05047	0.946483	0.971041	0.495769	0.480207		123	4.60177	1.71439	0.362014	0.076016	0.012022	4.77692	1.48575	0.253363	0.046115	0.003585		307.5	2.03124	0.957204	0.372429	0.058472	0.017347	2.15575	0.751205	0.275576	0.04847	0.0140728
							38.439	1.01658	1.05011	0.945711	0.972445	0.494367	0.481061		123.2	4.60513	1.71624	0.362484	0.076123	0.01204	4.78089	1.48765	0.253619	0.046139	0.003248		308	2.03217	0.95792	0.372778	0.058533	0.017366	2.15707	0.751947	0.276285	0.048656	0.0142669
							38.461	1.0169	1.05016	0.945058	0.972	0.494201	0.47671		123.4	4.60847	1.71809	0.362953	0.076231	0.012058	4.78556	1.48985	0.254874	0.046612	0.003404		308.5	2.0331	0.958634	0.373127	0.058595	0.017385	2.15863	0.752747	0.277065	0.048892	0.0144916
							38.482	1.01707	1.04946	0.945637	0.971853	0.493003	0.474421		123.6	4.6118	1.71994	0.363422	0.076339	0.012076	4.78986	1.49179	0.255995	0.047349	0.003303		309	2.03403	0.959346	0.373476	0.058656	0.017404	2.15963	0.75336	0.277701	0.048505	0.0142107
							38.504	1.01752	1.05002	0.945792	0.969971	0.490704	0.471394		123.8	4.61513	1.72178	0.363891	0.076446	0.012094	4.79365	1.49368	0.256573	0.047624	0.003322		309.5	2.03495	0.960057	0.373824	0.058717	0.017423	2.16057	0.753683	0.277997	0.048563	0.0141523
							38.526	1.01729	1.05112	0.945712	0.970647	0.490618	0.478576		124	4.61845	1.72362	0.36436	0.076554	0.012111	4.7984	1.49658	0.257753	0.048302	0.003963		310	2.03587	0.960766	0.374171	0.058778	0.017442	2.16161	0.754704	0.278226	0.048526	0.0141385
							38.548	1.01699	1.05151	0.945445	0.971378	0.489764	0.47462		124.2	4.62176	1.72546	0.364828	0.076662	0.012129	4.80292	1.49834	0.258618	0.048664	0.003944		310.5	2.03679	0.961474	0.374518	0.058838	0.017461	2.16258	0.75579	0.278606	0.048509	0.013962
							38.569	1.0172	1.05001	0.945707	0.970832	0.488695	0.47549		124.4	4.62507	1.7273	0.365296	0.076769	0.012147	4.80731	1.50053	0.259571	0.049316	0.003945		311	2.0377	0.96218	0.374864	0.058899	0.017481	2.16373	0.756539	0.278759	0.048254	0.0138953
							38.591	1.01685	1.05072	0.945126	0.970429	0.486416	0.476351		124.6	4.62836	1.72914	0.365763	0.076877	0.012165	4.81093	1.50232	0.260117	0.0492	0.00415		311.5	2.03861	0.962885	0.37521	0.05896	0.0175	2.16493	0.757205	0.278815	0.048382	0.0138938
							38.613	1.0171	1.05198	0.945203	0.970746	0.485502	0.467853		124.8	4.63165	1.73097	0.36623	0.076984	0.012182	4.8148	1.50437	0.260747	0.049479	0.004638		312	2.03952	0.963588	0.375555	0.05902	0.017519	2.16619	0.757996	0.278805	0.048246	0.0143064
							38.635	1.01693	1.05151	0.944834	0.969726	0.485074	0.469786		125	4.63493	1.7328	0.366697	0.077091	0.0122	4.81944	1.50632	0.26106	0.049589	0.005075		312.5	2.04042	0.964289	0.375899	0.059081	0.017537	2.16771	0.759065	0.278592	0.048499	0.0143545
							38.656	1.01689	1.0512	0.944433	0.970469	0.483633	0.468831		125.2	4.63821	1.73463	0.367164	0.077199	0.012218	4.8235	1.50819	0.261822	0.049642	0.005405		313	2.04133	0.964989	0.376243	0.059141	0.017556	2.16897	0.759828	0.278623	0.048432	0.014532
							38.678	1.01722	1.05145	0.944168	0.970117	0.483293	0.461763		125.4	4.64147	1.73645	0.36763	0.077306	0.012236	4.828	1.50985	0.262422	0.049628	0.005502		313.5	2.04222	0.965687	0.376586	0.059202	0.017575	2.17006	0.760234	0.278535	0.048251	0.0144215
							38.7	1.01726	1.05174	0.94429	0.969559	0.481204	0.459916		125.6	4.64473	1.73828	0.368096	0.077413	0.012253	4.83296	1.51198	0.263405	0.049961	0.005503		314	2.04312	0.966383	0.376929	0.059262	0.017594	2.1714	0.760744	0.278547	0.048092	0.0142214
							38.722	1.01763	1.05168	0.944764	0.969356	0.480514	0.460606		125.8	4.64798	1.7401	0.368561	0.07752	0.012271	4.83671	1.51389	0.263483	0.049617	0.00537		314.5	2.04401	0.967078	0.377271	0.059322	0.017613	2.17244	0.761187	0.278372	0.047761	0.0139029
							38.743	1.01685	1.05216	0.944222	0.970132	0.479012	0.463579		126	4.65123	1.74192	0.369026	0.077627	0.012289	4.84008	1.51537	0.264037	0.049472	0.005289		315	2.0449	0.967772	0.377613	0.059382	0.017632	2.17304	0.761503	0.278129	0.047158	0.0132979
							38.765	1.01734	1.05204	0.944441	0.969736	0.478744	0.464329		126.2	4.65446	1.74374	0.369491	0.077734	0.012307	4.84309	1.5174	0.263544	0.048673	0.005222		315.5	2.04578	0.968464	0.377954	0.059442	0.017651	2.17444	0.762115	0.278178	0.047222	0.0130405
							38.787	1.01747	1.05153	0.944196	0.969072	0.477256	0.462411		126.4	4.65769	1.74555	0.369956	0.077841	0.012324	4.84681	1.51938	0.26349	0.048256	0.004791		316	2.04667	0.969154	0.378295	0.059502	0.01767	2.17574	0.762823	0.278709	0.047363	0.0132865
							38.809	1.01723	1.05158	0.943607	0.969277	0.476124	0.459869		126.6	4.66091	1.74736	0.37042	0.077948	0.012342	4.84988	1.52083	0.263129	0.047791	0.00504		316.5	2.04754	0.969843	0.378635	0.059562	0.017688	2.17638	0.763213	0.278688	0.047102	0.0129924
							38.83	1.01766	1.05184	0.944075	0.969248	0.474304	0.457978		126.8	4.66412	1.74917	0.370884	0.078055	0.01236	4.85388	1.52294	0.263658	0.047542	0.005085		317	2.04842	0.97053	0.378974	0.059622	0.017707	2.17742	0.763327	0.278841	0.047491	0.012924
							38.852	1.01752	1.05247	0.943618	0.969215	0.473078	0.456463		127	4.66733	1.75098	0.371347	0.078162	0.012377	4.85761	1.52556	0.263342	0.047483	0.004877		317.5	2.04929	0.971216	0.379313	0.059682	0.017726	2.17835	0.763863	0.279125	0.047373	0.012676
							38.874	1.01744	1.05128	0.94331	0.969718	0.472763	0.454108		127.2	4.67053	1.75279	0.371811	0.078269	0.012395	4.86128	1.52733	0.263459	0.048181	0.004945		318	2.05016	0.9719	0.379651	0.059741	0.017745	2.179	0.764226	0.279489	0.047082	0.0129511
							38.896	1.01743	1.05286	0.943694	0.969028	0.471181	0.456661		127.4	4.67372	1.75459	0.372273	0.078376	0.012413	4.86531	1.5291	0.263483	0.048064	0.004756		318.5	2.05103	0.972582	0.379989	0.059801	0.017763	2.17998	0.765131	0.280081	0.047185	0.0128528
							38.917	1.01731	1.05251	0.943908	0.969563	0.47047	0.457468		127.6	4.6769	1.75639	0.372736	0.078483	0.01243	4.8688	1.53089	0.26365	0.048716	0.003822		319	2.0519	0.973263	0.380326	0.05986	0.017782	2.18114	0.766242	0.280643	0.047593	0.0130128
							38.939	1.01783	1.05231	0.943154	0.968138	0.468592	0.451816		127.8	4.68008	1.75819	0.373198	0.078589	0.012448	4.87236	1.53261	0.262782	0.048621	0.00349		319.5	2.05276	0.973943	0.380663	0.05992	0.017801	2.18182	0.767074	0.281063	0.047738	0.0131262
							38.961	1.0171	1.05183	0.942845	0.968353	0.468102	0.452814		128	4.68324	1.75999	0.37366	0.078696	0.012466	4.87711	1.53499	0.263415	0.049345	0.003794		320	2.05361	0.974621	0.380999	0.059979	0.017819	2.18282	0.768034	0.281443	0.04777	0.0130613
							38.983	1.0173	1.0522	0.942978	0.968497	0.467668	0.448756		128.2	4.6864	1.76178	0.374122	0.078802	0.012483	4.88068	1.53578	0.263704	0.049315	0.002898		320.5	2.05447	0.975297	0.381335	0.060038	0.017838	2.18407	0.76873	0.281865	0.047852	0.0129098
							39.004	1.01732	1.05274	0.942886	0.968538	0.466224	0.451259		128.4	4.68956	1.76358	0.374583	0.078909	0.012501	4.88459	1.538	0.26441	0.049701	0.003086		321	2.05532	0.975972	0.38167	0.060097	0.017857	2.18544	0.769817	0.282606	0.048015	0.0132256
							39.026	1.01783	1.05255	0.94268	0.967502	0.464866	0.448144		128.6	4.69271	1.76537	0.375044	0.079016	0.012519	4.88825	1.53953	0.264919	0.049927	0.003235		321.5	2.05617	0.976645	0.382004	0.060156	0.017875	2.18659	0.770729	0.282953	0.048076	0.0133729
							39.048	1.01764	1.05314	0.942605	0.968274	0.463536	0.440754		128.8	4.69584	1.76715	0.375505	0.079122	0.012536	4.8923	1.54121	0.265772	0.050329	0.003477		322	2.05701	0.977317	0.382338	0.060215	0.017894	2.18824	0.771836	0.283402	0.048707	0.0137319
							39.07	1.01804	1.05309	0.942823	0.968505	0.463093	0.44275		129	4.69897	1.76894	0.375965	0.079228	0.012554	4.89726	1.54346	0.267169	0.050525	0.003976		322.5	2.05786	0.977987	0.382671	0.060274	0.017912	2.18932	0.772697	0.283705	0.049103	0.0136483
							39.091	1.01819	1.05243	0.942345	0.968239	0.461166	0.44024		129.2	4.7021	1.77072	0.376425	0.079335	0.012572	4.9009	1.54558	0.268078	0.050147	0.004163		323	2.0587	0.978656	0.383004	0.060333	0.017931	2.19054	0.773578	0.284486	0.048952	0.0137384
							39.113	1.01767	1.05306	0.941704	0.966594	0.460218	0.442869		129.4	4.70522	1.7725	0.376884	0.079441	0.012589	4.90513	1.54754	0.268748	0.050478	0.004503		323.5	2.05953	0.979323	0.383336	0.060392	0.017949	2.19175	0.774505	0.28492	0.049104	0.0136302
							39.135	1.01768	1.05311	0.94152	0.966814	0.459155	0.440376		129.6	4.70833	1.77428	0.377344	0.079547	0.012607	4.90919	1.54974	0.2697	0.050664	0.004885		324	2.06037	0.979989	0.383668	0.060451	0.017968	2.19311	0.775265	0.285071	0.04896	0.0134863
							39.157	1.01729	1.05361	0.941983	0.967231	0.458128	0.442446		129.8	4.71143	1.77606	0.377803	0.079654	0.012625	4.91219	1.55167	0.270658	0.050891	0.005226		324.5	2.0612	0.980653	0.383999	0.060509	0.017986	2.19445	0.775977	0.285319	0.04879	0.0132099
							39.178	1.01822	1.05317	0.941569	0.968841	0.457053	0.441633		130	4.71452	1.77783	0.378261	0.07976	0.012642	4.9158	1.55328	0.271672	0.050498	0.00559		325	2.06203	0.981316	0.38433	0.060568	0.018004	2.19572	0.777055	0.285802	0.048868	0.0133674
							39.2	1.01758	1.0533	0.941963	0.968239	0.456191	0.43693		130.2	4.71761	1.77961	0.37872	0.079866	0.01266	4.91942	1.55533	0.272395	0.050308	0.0057		325.5	2.06285	0.981977	0.38466	0.060626	0.018023	2.1972	0.77783	0.28618	0.048958	0.0135168
							39.222	1.01801	1.05304	0.941666	0.967196	0.454357	0.434914		130.4	4.72069	1.78138	0.379178	0.079972	0.012677	4.92349	1.55743	0.27346	0.050671	0.006272		326	2.06368	0.982637	0.384989	0.060685	0.018041	2.19825	0.778798	0.286569	0.049294	0.0134838
							39.244	1.01753	1.05275	0.941976	0.968366	0.453435	0.4338		130.6	4.72377	1.78314	0.379635	0.080078	0.012695	4.92749	1.55937	0.274521	0.051229	0.006653		326.5	2.0645	0.983295	0.385318	0.060743	0.01806	2.19926	0.779489	0.286678	0.049409	0.0134969
							39.265	1.01766	1.05307	0.941459	0.967987	0.45247	0.434443		130.8	4.72683	1.78491	0.380093	0.080184	0.012713	4.93115	1.56158	0.275458	0.051761	0.007071		327	2.06531	0.983952	0.385647	0.060801	0.018078	2.2005	0.780033	0.286988	0.049599	0.0138131
							39.287	1.01785	1.05298	0.941324	0.966778	0.451772	0.4303		131	4.72989	1.78667	0.38055	0.08029	0.01273	4.9344	1.56279	0.275563	0.051839	0.007056		327.5	2.06613	0.984607	0.385975	0.060859	0.018096	2.20157	0.781054	0.287463	0.049858	0.0143747
							39.309	1.0178	1.05415	0.941416	0.965714	0.449738	0.432052		131.2	4.73294	1.78843	0.381006	0.080396	0.012748	4.93828	1.56441	0.276116	0.052579	0.007474		328	2.06694	0.985261	0.386302	0.060917	0.018115	2.20284	0.782055	0.287955	0.050248	0.0148344
							39.331	1.01763	1.0549	0.940849	0.966488	0.448838	0.43322		131.4	4.73599	1.79019	0.381463	0.080502	0.012765	4.9424	1.56609	0.276402	0.052229	0.007167		328.5	2.06775	0.985913	0.386629	0.060975	0.018133	2.20382	0.782759	0.288321	0.050554	0.0147108
							39.352	1.01753	1.05318	0.941664	0.966493	0.447485	0.432317		131.6	4.73903	1.79195	0.381919	0.080608	0.012783	4.94582	1.56808	0.276817	0.052641	0.006442		329	2.06855	0.986564	0.386955	0.061033	0.018151	2.20507	0.783577	0.288566	0.050938	0.0146978
							39.374	1.01789	1.05528	0.941404	0.966936	0.44697	0.428433		131.8	4.74206	1.79371	0.382375	0.080713	0.012801	4.94952	1.56976	0.276923	0.052702	0.006729		329.5	2.06935	0.987214	0.387281	0.061091	0.018169	2.20565	0.783716	0.288208	0.050561	0.0144344
							39.396	1.01813	1.05401	0.941293	0.966513	0.444671	0.423456		132	4.74508	1.79546	0.38283	0.080819	0.012818	4.95358	1.57137	0.277432	0.053047	0.006818		330	2.07016	0.987861	0.387606	0.061149	0.018187	2.20654	0.784094	0.28842	0.050746	0.0144809
							39.418	1.01778	1.05378	0.941023	0.966862	0.444621	0.4171		132.2	4.7481	1.79721	0.383285	0.080925	0.012836	4.95648	1.57275	0.277548	0.053099	0.006331		330.5	2.07095	0.988508	0.387931	0.061206	0.018206	2.20771	0.784595	0.288701	0.050919	0.0143222
							39.439	1.01754	1.05588	0.940596	0.966673	0.443025	0.422808		132.4	4.75111	1.79896	0.38374	0.08103	0.012853	4.95989	1.57464	0.277404	0.052909	0.006355		331	2.07175	0.989153	0.388255	0.061264	0.018224	2.20866	0.785279	0.288953	0.050893	0.0143667
							39.461	1.01816	1.05504	0.939754	0.966517	0.442443	0.419513		132.6	4.75411	1.8007	0.384194	0.081136	0.012871	4.96284	1.57593	0.276846	0.052379	0.00519		331.5	2.07254	0.989796	0.388579	0.061321	0.018242	2.20952	0.785331	0.28902	0.051047	0.0141975
							39.483	1.01869	1.05524	0.940155	0.966073	0.440468	0.420882		132.8	4.75711	1.80245	0.384649	0.081242	0.012888	4.96692	1.5779	0.276831	0.051985	0.005053		332	2.07333	0.990438	0.388902	0.061379	0.01826	2.21075	0.78609	0.289318	0.051662	0.0143798
							39.505	1.0183	1.05486	0.94073	0.965864	0.439179	0.416443		133	4.7601	1.80419	0.385102	0.081347	0.012906	4.97114	1.58	0.277288	0.051598	0.005558		332.5	2.07411	0.991079	0.389224	0.061436	0.018278	2.21168	0.786718	0.289827	0.05142	0.0141909
							39.526	1.01859	1.05444	0.939931	0.966224	0.437807	0.418442		133.2	4.76308	1.80593	0.385556	0.081453	0.012923	4.97454	1.58245	0.277268	0.051473	0.005324		333	2.0749	0.991718	0.389546	0.061494	0.018296	2.21305	0.787333	0.290434	0.051311	0.0142861
							39.548	1.01809	1.05637	0.939804	0.965098	0.437519	0.416737		133.4	4.76605	1.80766	0.386009	0.081558	0.012941	4.97782	1.58423	0.277523	0.051925	0.005429		333.5	2.07568	0.992356	0.389868	0.061551	0.018314	2.21384	0.787624	0.290121	0.051088	0.01403
							39.57	1.0186	1.05471	0.939364	0.966025	0.436038	0.413746		133.6	4.76902	1.8094	0.386462	0.081663	0.012958	4.98127	1.58628	0.278183	0.051798	0.005175		334	2.07646	0.992992	0.390189	0.061608	0.018332	2.21458	0.787849	0.289821	0.050442	0.0135765
							39.592	1.01829	1.05595	0.939548	0.967053	0.435186	0.414537		133.8	4.77198	1.81113	0.386914	0.081769	0.012976	4.98483	1.58855	0.279318	0.052312	0.005749		334.5	2.07723	0.993627	0.390509	0.061665	0.01835	2.21562	0.788693	0.290033	0.050213	0.0136607
							39.613	1.01836	1.05705	0.939438	0.964285	0.433531	0.417731		134	4.77494	1.81286	0.387367	0.081874	0.012993	4.98848	1.59018	0.279958	0.05173	0.005536		335	2.078	0.99426	0.390829	0.061722	0.018368	2.21651	0.789337	0.290442	0.050037	0.0137414
							39.635	1.01865	1.05689	0.939843	0.964378	0.43219	0.412972		134.2	4.77788	1.81459	0.387819	0.081979	0.013011	4.99185	1.59188	0.280655	0.052307	0.005364		335.5	2.07877	0.994892	0.391148	0.061779	0.018386	2.21725	0.789785	0.290513	0.049821	0.0135983
							39.657	1.01766	1.05628	0.93956	0.964507	0.431737	0.410975		134.4	4.78082	1.81632	0.38827	0.082084	0.013029	4.99541	1.59373	0.281077	0.052518	0.005399		336	2.07954	0.995523	0.391467	0.061836	0.018404	2.21853	0.790772	0.291103	0.050009	0.0138291
							39.679	1.01839	1.0563	0.939492	0.966673	0.430453	0.411957		134.6	4.78376	1.81804	0.388721	0.082189	0.013046	4.99894	1.59538	0.282085	0.052831	0.005447		336.5	2.0803	0.996152	0.391785	0.061892	0.018422	2.21998	0.791798	0.291945	0.050396	0.014411
							39.7	1.01816	1.05574	0.939438	0.964603	0.428617	0.408312		134.8	4.78668	1.81976	0.389172	0.082294	0.013063	5.00234	1.59703	0.28252	0.052927	0.00562		337	2.08107	0.99678	0.392103	0.061949	0.01844	2.22114	0.79289	0.292414	0.050632	0.0147384
							39.722	1.01849	1.056	0.93902	0.965091	0.428323	0.408517		135	4.7896	1.82148	0.389623	0.0824	0.013081	5.00629	1.59814	0.283287	0.052641	0.005387		337.5	2.08182	0.997406	0.392421	0.062006	0.018458	2.22242	0.793994	0.292854	0.050987	0.0151323
							39.744	1.01848	1.05661	0.939056	0.965432	0.426201	0.406655		135.2	4.79251	1.8232	0.390073	0.082505	0.013098	5.00986	1.59954	0.283269	0.052792	0.004745		338	2.08258	0.998031	0.392737	0.062062	0.018476	2.22349	0.794754	0.293313	0.051156	0.0149301
							39.766	1.01879	1.05647	0.93895	0.965575	0.425809	0.40798		135.4	4.79542	1.82492	0.390523	0.082609	0.013116	5.01377	1.60085	0.283906	0.052831	0.004554		338.5	2.08333	0.998654	0.393054	0.062119	0.018494	2.22447	0.795295	0.293544	0.051386	0.0147858
							39.787	1.01787	1.05686	0.93858	0.96513	0.42412	0.403026		135.6	4.79832	1.82663	0.390973	0.082714	0.013133	5.01708	1.60291	0.284259	0.053	0.003912		339	2.08408	0.999276	0.393369	0.062175	0.018511	2.22559	0.795929	0.293972	0.051898	0.0146591
							39.809	1.01838	1.05695	0.938588	0.963853	0.423081	0.405959		135.8	4.80121	1.82834	0.391422	0.082819	0.013151	5.0206	1.60461	0.28474	0.053218	0.00414		339.5	2.08483	0.999897	0.393684	0.062231	0.018529	2.22644	0.796555	0.294169	0.05212	0.0147245
							39.831	1.0185	1.05672	0.938329	0.962649	0.422074	0.400717		136	4.8041	1.83005	0.391871	0.082924	0.013168	5.02401	1.60598	0.284756	0.053064	0.003918		340	2.08558	1.00052	0.393999	0.062288	0.018547	2.22784	0.797167	0.294962	0.052771	0.0152102
							39.853	1.01785	1.0568	0.938199	0.964234	0.420833	0.400694		136.2	4.80698	1.83176	0.39232	0.083029	0.013186	5.0275	1.60776	0.285132	0.053189	0.003827		340.5	2.08632	1.00113	0.394313	0.062344	0.018565	2.22921	0.798195	0.29535	0.052948	0.0154176
							39.874	1.01867	1.05634	0.938161	0.964081	0.420555	0.399421		136.4	4.80985	1.83346	0.392768	0.083134	0.013203	5.03079	1.60928	0.284625	0.052842	0.003426		341	2.08706	1.00175	0.394627	0.0624	0.018582	2.23016	0.798826	0.295776	0.052802	0.015336
							39.896	1.01852	1.05728	0.937687	0.965357	0.418675	0.395483		136.6	4.81272	1.83517	0.393217	0.083238	0.013221	5.03439	1.61101	0.284431	0.0528	0.003346		341.5	2.0878	1.00236	0.39494	0.062456	0.0186	2.23097	0.799186	0.29616	0.052789	0.0152073
							39.918	1.01846	1.05812	0.937796	0.96341	0.417818	0.4017		136.8	4.81558	1.83687	0.393664	0.083343	0.013238	5.03869	1.61362	0.285281	0.053272	0.004184		342	2.08854	1.00298	0.395253	0.062512	0.018618	2.2319	0.799809	0.296088	0.052479	0.015117
							39.94	1.01866	1.0574	0.937708	0.962808	0.416627	0.392647		137	4.81843	1.83857	0.394112	0.083447	0.013256	5.04235	1.61543	0.285767	0.0538	0.00467		342.5	2.08927	1.00359	0.395565	0.062568	0.018636	2.23327	0.800187	0.296446	0.052078	0.0149514
							39.961	1.01874	1.05777	0.937388	0.962093	0.41579	0.385117		137.2	4.82127	1.84026	0.394559	0.083552	0.013273	5.04574	1.61743	0.286408	0.054086	0.004579		343	2.09	1.0042	0.395876	0.062623	0.018653	2.23398	0.800444	0.296205	0.051566	0.0147068
							39.983	1.01854	1.05709	0.937167	0.964027	0.414702	0.393505		137.4	4.82411	1.84196	0.395006	0.083656	0.01329	5.04885	1.61955	0.286868	0.054761	0.00508		343.5	2.09073	1.00481	0.396187	0.062679	0.018671	2.23462	0.80053	0.295996	0.051245	0.0146253
							40.005	1.01862	1.0583	0.937276	0.963428	0.412942	0.390528		137.6	4.82695	1.84365	0.395452	0.083761	0.013308	5.05244	1.62133	0.287099	0.055168	0.005134		344	2.09145	1.00542	0.396498	0.062735	0.018688	2.23535	0.800924	0.296062	0.050824	0.0145289
							40.027	1.01846	1.05808	0.937526	0.963918	0.412085	0.387067		137.8	4.82977	1.84534	0.395898	0.083865	0.013325	5.056	1.62325	0.288049	0.055302	0.005684		344.5	2.09218	1.00603	0.396808	0.06279	0.018706	2.23609	0.80122	0.296164	0.05075	0.014636
							40.048	1.01862	1.0582	0.937716	0.96401	0.410368	0.388692		138	4.83259	1.84703	0.396344	0.08397	0.013343	5.05898	1.6247	0.288731	0.055315	0.005509		345	2.09289	1.00663	0.397118	0.062846	0.018724	2.23683	0.801434	0.296249	0.050469	0.0142249
							40.07	1.01893	1.05805	0.93638	0.962294	0.40944	0.386203		138.2	4.8354	1.84871	0.39679	0.084074	0.01336	5.06228	1.62666	0.289411	0.055894	0.005866		345.5	2.09361	1.00724	0.397427	0.062901	0.018741	2.23747	0.801895	0.296071	0.050269	0.0139333
							40.092	1.01791	1.05786	0.937	0.962894	0.408293	0.382457		138.4	4.83821	1.8504	0.397235	0.084178	0.013377	5.06533	1.6284	0.28994	0.055721	0.006034		346	2.09433	1.00784	0.397735	0.062956	0.018759	2.23871	0.802532	0.296231	0.050079	0.013986
							40.113	1.01834	1.05877	0.936918	0.962075	0.407272	0.388044		138.6	4.84101	1.85208	0.39768	0.084282	0.013395	5.06847	1.6301	0.290496	0.055115	0.005513		346.5	2.09504	1.00844	0.398043	0.063012	0.018776	2.23931	0.803133	0.296477	0.050259	0.013806
							40.135	1.019	1.05777	0.936669	0.962663	0.406111	0.383271		138.8	4.8438	1.85376	0.398125	0.084387	0.013412	5.07137	1.63131	0.290596	0.054713	0.005097		347	2.09575	1.00904	0.398351	0.063067	0.018794	2.24012	0.803683	0.296405	0.050377	0.0136672
							40.157	1.01873	1.05831	0.936589	0.962277	0.404978	0.384896		139	4.84659	1.85543	0.398569	0.084491	0.01343	5.07465	1.633	0.291359	0.054225	0.004978		347.5	2.09646	1.00964	0.398658	0.063122	0.018811	2.24105	0.804068	0.29657	0.050332	0.0135703
							40.179	1.01881	1.05709	0.936786	0.961883	0.404015	0.382287		139.2	4.84937	1.85711	0.399013	0.084595	0.013447	5.07776	1.63446	0.291531	0.054355	0.004845		348	2.09716	1.01023	0.398964	0.063177	0.018828	2.24204	0.804753	0.29672	0.050527	0.0136218
							40.2	1.01868	1.05834	0.93648	0.960929	0.401696	0.382984		139.4	4.85214	1.85878	0.399457	0.084699	0.013464	5.08098	1.63615	0.291816	0.053751	0.004144		348.5	2.09787	1.01083	0.39927	0.063232	0.018846	2.24314	0.805479	0.297135	0.050761	0.0133938
							40.222	1.01891	1.05834	0.936279	0.960992	0.401523	0.379372		139.6	4.85491	1.86045	0.3999	0.084803	0.013482	5.0837	1.63792	0.292225	0.053382	0.003228		349	2.09857	1.01143	0.399576	0.063287	0.018863	2.24424	0.806087	0.297424	0.050925	0.0133432
							40.244	1.01921	1.05841	0.936065	0.962378	0.400422	0.38074		139.8	4.85767	1.86212	0.400343	0.084907	0.013499	5.08723	1.63966	0.292796	0.053391	0.003557		349.5	2.09926	1.01202	0.399881	0.063342	0.018881	2.24542	0.807219	0.297755	0.051196	0.0134556
							40.266	1.01908	1.05886	0.936224	0.961857	0.399906	0.373879		140	4.86042	1.86379	0.400786	0.085011	0.013516	5.09079	1.64128	0.293139	0.053859	0.003848		350	2.09996	1.01261	0.400185	0.063396	0.018898	2.24677	0.807911	0.298038	0.051668	0.0139716
							40.287	1.01905	1.05883	0.935812	0.961783	0.397739	0.373747		140.2	4.86317	1.86546	0.401228	0.085115	0.013534	5.09501	1.64351	0.293937	0.054677	0.004288		350.5	2.10065	1.0132	0.400489	0.063451	0.018915	2.24738	0.808797	0.297976	0.051287	0.0139639
							40.309	1.01893	1.05862	0.936071	0.961954	0.396787	0.375016		140.4	4.86591	1.86712	0.40167	0.085218	0.013551	5.09805	1.64556	0.293865	0.054729	0.003972		351	2.10134	1.01379	0.400793	0.063506	0.018933	2.24812	0.809368	0.298455	0.050898	0.0137483
							40.331	1.01834	1.05802	0.935453	0.96328	0.394742	0.366875		140.6	4.86865	1.86878	0.402112	0.085322	0.013569	5.10193	1.6477	0.294732	0.054912	0.004415		351.5	2.10203	1.01438	0.401096	0.06356	0.01895	2.24903	0.809928	0.298665	0.05082	0.0138117
							40.353	1.01904	1.05828	0.935253	0.962125	0.394946	0.367275		140.8	4.87138	1.87044	0.402554	0.085426	0.013586	5.10572	1.64986	0.295281	0.055375	0.004742		352	2.10272	1.01496	0.401398	0.063615	0.018967	2.25018	0.810639	0.299129	0.050818	0.0142523
							40.374	1.01833	1.05844	0.935178	0.961216	0.392112	0.368051		141	4.8741	1.8721	0.402995	0.085529	0.013603	5.10933	1.6516	0.295687	0.056075	0.005022		352.5	2.1034	1.01555	0.4017	0.063669	0.018985	2.25142	0.811661	0.299868	0.051022	0.0146891
							40.396	1.01923	1.05897	0.935159	0.961058	0.392338	0.368553		141.2	4.87682	1.87375	0.403436	0.085633	0.013621	5.11289	1.65342	0.296253	0.056045	0.005554		353	2.10408	1.01613	0.402002	0.063723	0.019002	2.2522	0.812453	0.300209	0.050898	0.0148856
							40.418	1.01928	1.06051	0.935689	0.960708	0.390664	0.364086		141.4	4.87953	1.8754	0.403876	0.085737	0.013638	5.11622	1.65533	0.296106	0.056479	0.005607		353.5	2.10476	1.01672	0.402303	0.063778	0.019019	2.25329	0.81308	0.300794	0.050977	0.0150461
							40.44	1.01905	1.05814	0.934935	0.961165	0.3904	0.364077		141.6	4.88223	1.87705	0.404316	0.08584	0.013655	5.12007	1.65695	0.296902	0.056478	0.005879		354	2.10544	1.0173	0.402603	0.063832	0.019036	2.25432	0.814027	0.301061	0.051251	0.0148681
							40.461	1.01926	1.05946	0.935128	0.960259	0.388279	0.364954		141.8	4.88493	1.8787	0.404756	0.085944	0.013672	5.12351	1.65874	0.297755	0.056267	0.006264		354.5	2.10611	1.01788	0.402903	0.063886	0.019053	2.25511	0.814788	0.301279	0.051404	0.0149079
							40.483	1.01965	1.05911	0.934664	0.961091	0.386974	0.366071		142	4.88762	1.88035	0.405196	0.086047	0.01369	5.1262	1.66038	0.29796	0.056519	0.006494		355	2.10678	1.01846	0.403203	0.06394	0.019071	2.25621	0.815598	0.301494	0.051675	0.014805
							40.505	1.01925	1.05946	0.934445	0.960637	0.386005	0.369483		142.2	4.8903	1.88199	0.405635	0.086151	0.013707	5.12911	1.6623	0.298097	0.056344	0.006171		355.5	2.10745	1.01903	0.403502	0.063994	0.019088	2.25731	0.816155	0.301854	0.052046	0.0150247
							40.527	1.01854	1.0594	0.934658	0.9603	0.384979	0.369755		142.4	4.89298	1.88363	0.406074	0.086254	0.013724	5.13217	1.66377	0.298514	0.056071	0.005877		356	2.10812	1.01961	0.4038	0.064048	0.019105	2.25826	0.816837	0.302228	0.052496	0.0151826
							40.548	1.01892	1.05941	0.934853	0.959509	0.383955	0.357146		142.6	4.89565	1.88527	0.406513	0.086357	0.013742	5.1351	1.66519	0.298765	0.055552	0.005259		356.5	2.10878	1.02018	0.404098	0.064101	0.019122	2.25916	0.817304	0.302453	0.05294	0.0150116
							40.57	1.01907	1.05877	0.934711	0.959934	0.382291	0.356863		142.8	4.89832	1.88691	0.406951	0.086461	0.013759	5.13749	1.66646	0.298628	0.055583	0.004946		357	2.10944	1.02076	0.404396	0.064155	0.019139	2.26043	0.818048	0.302426	0.053404	0.0150967
							40.592	1.019	1.05881	0.934244	0.960805	0.380475	0.353303		143	4.90098	1.88855	0.407389	0.086564	0.013776	5.14083	1.66866	0.299388	0.056002	0.004992		357.5	2.1101	1.02133	0.404693	0.064209	0.019156	2.26144	0.818607	0.302623	0.053285	0.0151998
							40.614	1.01937	1.05921	0.934328	0.959876	0.380211	0.355104		143.2	4.90363	1.89018	0.407827	0.086667	0.013793	5.14414	1.66999	0.299765	0.056152	0.004707		358	2.11076	1.0219	0.404989	0.064262	0.019173	2.26246	0.819274	0.302767	0.053239	0.0150764
							40.635	1.01957	1.05939	0.933641	0.959023	0.379006	0.352038		143.4	4.90628	1.89182	0.408265	0.08677	0.013811	5.14668	1.67118	0.299214	0.055753	0.003597		358.5	2.11142	1.02247	0.405286	0.064316	0.01919	2.26297	0.819201	0.30274	0.053029	0.0145952
							40.657	1.01971	1.06007	0.933854	0.959405	0.377834	0.351077		143.6	4.90892	1.89345	0.408702	0.086873	0.013828	5.1496	1.67257	0.300009	0.055996	0.003529		359	2.11207	1.02304	0.405581	0.064369	0.019207	2.26376	0.819478	0.302719	0.052782	0.0145914
							40.679	1.01907	1.06091	0.933999	0.960849	0.37599	0.348839		143.8	4.91155	1.89507	0.409139	0.086976	0.013845	5.153	1.67457	0.300598	0.056897	0.004066		359.5	2.11272	1.0236	0.405876	0.064423	0.019224	2.26446	0.819768	0.30281	0.052742	0.0142746
							40.701	1.01926	1.05995	0.933793	0.959462	0.376174	0.346038		144	4.91418	1.8967	0.409575	0.087079	0.013863	5.15652	1.67598	0.301502	0.058005	0.004058		360	2.11337	1.02417	0.406171	0.064476	0.019241	2.26537	0.820123	0.303206	0.052598	0.0146344
							40.722	1.0198	1.06056	0.933609	0.960065	0.373802	0.351417		144.2	4.9168	1.89832	0.410011	0.087182	0.01388	5.16	1.67773	0.302013	0.058311	0.003622		360.5	2.11401	1.02473	0.406465	0.064529	0.019258	2.26597	0.820568	0.303383	0.052134	0.0144735
							40.744	1.01927	1.06032	0.933711	0.960531	0.373783	0.345542		144.4	4.91942	1.89994	0.410447	0.087285	0.013897	5.16258	1.67906	0.302177	0.058196	0.003712		361	2.11466	1.0253	0.406759	0.064582	0.019275	2.26664	0.821083	0.303861	0.051919	0.0143086
							40.766	1.01981	1.06085	0.933249	0.95919	0.371837	0.346728		144.6	4.92203	1.90156	0.410883	0.087388	0.013914	5.16561	1.68139	0.303196	0.059042	0.004584		361.5	2.1153	1.02586	0.407052	0.064635	0.019292	2.26751	0.821511	0.304029	0.051969	0.0142366
							40.788	1.01919	1.05968	0.932694	0.959597	0.371103	0.342269		144.8	4.92463	1.90318	0.411318	0.087491	0.013931	5.16906	1.68338	0.303924	0.059452	0.005235		362	2.11594	1.02642	0.407345	0.064688	0.019309	2.26843	0.822083	0.304524	0.052038	0.0142977
							40.809	1.01958	1.06074	0.933296	0.957567	0.370238	0.345711		145	4.92723	1.9048	0.411753	0.087594	0.013949	5.17248	1.6856	0.304779	0.059557	0.005787		362.5	2.11658	1.02698	0.407637	0.064741	0.019325	2.26919	0.82308	0.3048	0.05181	0.0141045
							40.831	1.01937	1.05996	0.932903	0.959847	0.36868	0.345777		145.2	4.92982	1.90641	0.412188	0.087696	0.013966	5.17528	1.68694	0.304997	0.059302	0.006073		363	2.11721	1.02754	0.407929	0.064794	0.019342	2.27039	0.823929	0.305236	0.051716	0.0140888
							40.853	1.01955	1.05943	0.933005	0.958604	0.367439	0.343298		145.4	4.93241	1.90802	0.412622	0.087799	0.013983	5.17866	1.68926	0.305282	0.059343	0.0066		363.5	2.11784	1.02809	0.40822	0.064847	0.019359	2.27121	0.824567	0.305307	0.051452	0.0137104
							40.875	1.01986	1.05981	0.932649	0.958751	0.364963	0.34022		145.6	4.93499	1.90963	0.413056	0.087902	0.014	5.18171	1.6909	0.305833	0.058991	0.006837		364	2.11847	1.02865	0.408511	0.0649	0.019376	2.27234	0.82558	0.305636	0.051926	0.0140092
							40.896	1.01958	1.06062	0.932237	0.958976	0.364799	0.33874		145.8	4.93756	1.91124	0.41349	0.088004	0.014018	5.1839	1.69261	0.305894	0.058485	0.00677		364.5	2.1191	1.0292	0.408801	0.064952	0.019393	2.2736	0.82654	0.306041	0.052042	0.0142268
							40.918	1.01984	1.06084	0.932192	0.959507	0.364204	0.340742		146	4.94013	1.91285	0.413923	0.088107	0.014035	5.18646	1.69436	0.306107	0.058269	0.006899		365	2.11973	1.02976	0.409091	0.065005	0.019409	2.27495	0.827254	0.306873	0.052666	0.0145973
							40.94	1.01995	1.05948	0.932556	0.958315	0.362854	0.335922		146.2	4.94269	1.91445	0.414356	0.088209	0.014052	5.18989	1.69658	0.306994	0.058566	0.006818		365.5	2.12035	1.03031	0.40938	0.065058	0.019426	2.27598	0.827887	0.307441	0.052846	0.014902
							40.962	1.01945	1.06174	0.932025	0.956815	0.361001	0.334388		146.4	4.94525	1.91605	0.414789	0.088312	0.014069	5.19315	1.69853	0.307874	0.058978	0.007387		366	2.12097	1.03086	0.409669	0.06511	0.019443	2.27672	0.828533	0.307229	0.052996	0.0146705
							40.983	1.02006	1.06189	0.93184	0.957522	0.361635	0.334095		146.6	4.9478	1.91765	0.415222	0.088414	0.014086	5.19602	1.7005	0.308413	0.059157	0.007569		366.5	2.12159	1.03141	0.409957	0.065162	0.01946	2.27786	0.829275	0.3075	0.053052	0.0150101
							41.005	1.0196	1.06141	0.931974	0.958832	0.358763	0.333002		146.8	4.95035	1.91925	0.415654	0.088516	0.014104	5.19893	1.70213	0.3086	0.059057	0.007081		367	2.12221	1.03195	0.410245	0.065215	0.019476	2.27863	0.83013	0.307615	0.05309	0.0151046
							41.027	1.01976	1.06132	0.932066	0.957817	0.357769	0.332219		147	4.95288	1.92084	0.416086	0.088619	0.014121	5.20279	1.70426	0.309453	0.059241	0.007395		367.5	2.12283	1.0325	0.410533	0.065267	0.019493	2.27913	0.830443	0.307848	0.05265	0.0150379
							41.049	1.01987	1.06177	0.93195	0.957233	0.356259	0.330831		147.2	4.95542	1.92244	0.416518	0.088721	0.014138	5.20572	1.7054	0.309969	0.058772	0.007385		368	2.12344	1.03305	0.41082	0.065319	0.019509	2.27981	0.830703	0.308078	0.05248	0.0152362
							41.07	1.0197	1.06186	0.931493	0.957989	0.355158	0.324461		147.4	4.95794	1.92403	0.416949	0.088823	0.014155	5.20878	1.70677	0.310365	0.058903	0.00721		368.5	2.12405	1.03359	0.411106	0.065371	0.019526	2.28039	0.830738	0.308205	0.052218	0.01554
							41.092	1.01989	1.06043	0.930964	0.957717	0.354751	0.32622		147.6	4.96046	1.92562	0.41738	0.088926	0.014172	5.21191	1.70817	0.311467	0.058968	0.007277		369	2.12466	1.03414	0.411392	0.065423	0.019543	2.28177	0.831591	0.308358	0.052387	0.0159218
							41.114	1.02016	1.06131	0.931313	0.95764	0.352759	0.325896		147.8	4.96298	1.92721	0.417811	0.089028	0.014189	5.21469	1.70925	0.31156	0.059292	0.007073		369.5	2.12527	1.03468	0.411678	0.065475	0.019559	2.28279	0.83203	0.308752	0.052463	0.0159535
							41.136	1.02003	1.06064	0.930636	0.958397	0.351946	0.325997		148	4.96549	1.92879	0.418241	0.08913	0.014207	5.21751	1.71006	0.312248	0.059025	0.00652		370	2.12587	1.03522	0.411963	0.065527	0.019576	2.2835	0.832721	0.30924	0.052433	0.0161922
							41.157	1.02027	1.06159	0.931331	0.957741	0.35003	0.317846		148.2	4.96799	1.93038	0.418671	0.089232	0.014224	5.21999	1.71111	0.312025	0.058625	0.006372		370.5	2.12647	1.03576	0.412247	0.065579	0.019592	2.28429	0.833579	0.309211	0.052478	0.0158024
							41.179	1.01975	1.06133	0.931	0.958848	0.348804	0.330957		148.4	4.97049	1.93196	0.419101	0.089334	0.014241	5.22267	1.71261	0.312451	0.058864	0.006622		371	2.12707	1.03629	0.412532	0.065631	0.019609	2.28494	0.834282	0.309313	0.052469	0.0156369
							41.201	1.01995	1.06125	0.930992	0.957197	0.348287	0.322276		148.6	4.97298	1.93354	0.41953	0.089436	0.014258	5.22588	1.71511	0.313547	0.059432	0.006923		371.5	2.12767	1.03683	0.412815	0.065682	0.019625	2.28614	0.83486	0.309568	0.052597	0.0154188
							41.223	1.01981	1.06211	0.930596	0.956496	0.346801	0.322474		148.8	4.97546	1.93512	0.41996	0.089538	0.014275	5.22896	1.7167	0.314037	0.059128	0.00667		372	2.12827	1.03737	0.413098	0.065734	0.019642	2.28684	0.835404	0.309662	0.052445	0.0151664
							41.244	1.01977	1.06123	0.93039	0.956273	0.345405	0.321912		149	4.97794	1.93669	0.420388	0.08964	0.014292	5.23157	1.71817	0.314583	0.0589	0.006585		372.5	2.12886	1.0379	0.413381	0.065785	0.019658	2.28802	0.836562	0.310192	0.052842	0.0153061
							41.266	1.02047	1.06129	0.930379	0.956525	0.345672	0.318761		149.2	4.98041	1.93827	0.420817	0.089741	0.014309	5.23474	1.72034	0.315502	0.059411	0.006543		373	2.12945	1.03843	0.413663	0.065837	0.019675	2.28919	0.837029	0.310407	0.053005	0.0156732
							41.288	1.01973	1.06182	0.929686	0.958159	0.344371	0.320893		149.4	4.98288	1.93984	0.421245	0.089843	0.014326	5.23735	1.72184	0.315267	0.059156	0.00657		373.5	2.13004	1.03897	0.413945	0.065888	0.019691	2.28981	0.837741	0.310581	0.052849	0.0155505
							41.31	1.0203	1.06176	0.929447	0.957069	0.342819	0.32106		149.6	4.98535	1.94141	0.421673	0.089945	0.014344	5.23981	1.72375	0.316112	0.059365	0.006157		374	2.13063	1.0395	0.414227	0.06594	0.019708	2.29113	0.838835	0.311402	0.053255	0.0158832
							41.331	1.01982	1.06179	0.930089	0.95654	0.341617	0.316353		149.8	4.9878	1.94298	0.422101	0.090047	0.014361	5.24274	1.72566	0.316339	0.059347	0.006427		374.5	2.13122	1.04003	0.414508	0.065991	0.019724	2.29257	0.839771	0.311986	0.053549	0.0161201
							41.353	1.02013	1.06203	0.929506	0.955933	0.340033	0.307167		150	4.99025	1.94454	0.422528	0.090148	0.014378	5.2463	1.72763	0.317073	0.059916	0.006907		375	2.1318	1.04056	0.414788	0.066042	0.01974	2.29336	0.840393	0.312172	0.053544	0.0162626
							41.375	1.02034	1.06268	0.929869	0.956478	0.338582	0.314506		150.2	4.9927	1.94611	0.422955	0.09025	0.014395	5.25032	1.72964	0.317894	0.060886	0.007325		375.5	2.13238	1.04108	0.415068	0.066093	0.019757	2.29421	0.841135	0.312395	0.053769	0.016268
							41.397	1.02041	1.06156	0.929588	0.956974	0.33808	0.312001		150.4	4.99514	1.94767	0.423382	0.090352	0.014412	5.2535	1.73221	0.31853	0.06123	0.007411		376	2.13296	1.04161	0.415347	0.066144	0.019773	2.29501	0.841825	0.312318	0.054001	0.0161532
							41.418	1.02043	1.0619	0.929858	0.956696	0.33721	0.306359		150.6	4.99757	1.94923	0.423809	0.090453	0.014429	5.25635	1.734	0.318623	0.061146	0.00738		376.5	2.13354	1.04213	0.415627	0.066195	0.019789	2.29559	0.84266	0.312695	0.054142	0.0162161
							41.44	1.02011	1.06186	0.928953	0.955889	0.336234	0.30172		150.8	5	1.95079	0.424235	0.090555	0.014446	5.25912	1.73559	0.318699	0.061174	0.007155		377	2.13412	1.04266	0.415905	0.066246	0.019806	2.2963	0.843206	0.312834	0.054069	0.0161458
							41.462	1.02062	1.06312	0.92889	0.955303	0.334187	0.301154		151	5.00242	1.95234	0.424661	0.090656	0.014463	5.26254	1.738	0.319455	0.06156	0.007381		377.5	2.13469	1.04318	0.416183	0.066297	0.019822	2.29738	0.843452	0.313576	0.05446	0.0165422
							41.484	1.02021	1.06172	0.92932	0.956402	0.333063	0.30309		151.2	5.00484	1.9539	0.425086	0.090757	0.01448	5.26504	1.73915	0.319282	0.061222	0.00694		378	2.13526	1.0437	0.416461	0.066348	0.019838	2.29868	0.844034	0.31417	0.055014	0.0170858
							41.505	1.02017	1.06329	0.929154	0.955466	0.331781	0.305146		151.4	5.00725	1.95545	0.425511	0.090859	0.014497	5.26835	1.74047	0.319321	0.061257	0.006669		378.5	2.13583	1.04422	0.416738	0.066399	0.019854	2.29976	0.844709	0.314357	0.055168	0.0170773
							41.527	1.02025	1.06337	0.929065	0.95595	0.330793	0.302398		151.6	5.00966	1.957	0.425936	0.09096	0.014514	5.27023	1.74128	0.318609	0.060397	0.005982		379	2.1364	1.04474	0.417015	0.066449	0.019871	2.30072	0.845265	0.314511	0.05513	0.0167614
							41.549	1.02049	1.063	0.928434	0.954941	0.329043	0.299533		151.8	5.01206	1.95855	0.426361	0.091061	0.014531	5.27291	1.74252	0.318581	0.060371	0.005694		379.5	2.13696	1.04526	0.417291	0.0665	0.019887	2.30118	0.845735	0.314988	0.054971	0.0164403
							41.571	1.0201	1.06314	0.928614	0.955745	0.327586	0.300801		152	5.01445	1.9601	0.426785	0.091163	0.014548	5.275	1.74373	0.318203	0.059554	0.005829		380	2.13753	1.04577	0.417567	0.06655	0.019903	2.30161	0.846341	0.315205	0.054828	0.0159982
							41.592	1.02006	1.06247	0.928424	0.954416	0.326816	0.290473		152.2	5.01684	1.96164	0.427209	0.091264	0.014565	5.27718	1.74496	0.318151	0.059758	0.00562		380.5	2.13809	1.04629	0.417842	0.066601	0.019919	2.30281	0.847153	0.31536	0.055127	0.0159441
							41.614	1.02053	1.06281	0.928131	0.955568	0.326196	0.291731		152.4	5.01922	1.96319	0.427633	0.091365	0.014583	5.2801	1.74674	0.319071	0.060263	0.005951		381	2.13865	1.0468	0.418117	0.066651	0.019935	2.30376	0.847503	0.315783	0.055071	0.0161313
							41.636	1.02071	1.06298	0.92819	0.955426	0.32574	0.291027		152.6	5.0216	1.96473	0.428057	0.091466	0.0146	5.28249	1.74805	0.319193	0.060138	0.005944		381.5	2.13921	1.04732	0.418392	0.066702	0.019951	2.30464	0.847688	0.315813	0.055107	0.0158887
							41.658	1.0203	1.06241	0.927556	0.955166	0.323613	0.293606		152.8	5.02397	1.96626	0.42848	0.091567	0.014617	5.28459	1.74942	0.319438	0.059828	0.005757		382	2.13976	1.04783	0.418666	0.066752	0.019967	2.30551	0.848041	0.316054	0.0551	0.0162687
							41.679	1.02074	1.06316	0.928138	0.954196	0.322406	0.296786		153	5.02634	1.9678	0.428903	0.091668	0.014634	5.28719	1.75078	0.320253	0.060092	0.00623		382.5	2.14032	1.04834	0.41894	0.066802	0.019983	2.30676	0.848658	0.316489	0.055432	0.0166462
							41.701	1.02032	1.06321	0.927693	0.955194	0.321354	0.292823		153.2	5.0287	1.96934	0.429325	0.091769	0.014651	5.28955	1.75232	0.320289	0.060302	0.005926		383	2.14087	1.04885	0.419213	0.066852	0.019999	2.30718	0.848648	0.316075	0.054813	0.0163012
							41.723	1.0199	1.06305	0.927348	0.954421	0.319375	0.28834		153.4	5.03105	1.97087	0.429747	0.09187	0.014668	5.29201	1.75368	0.320596	0.060412	0.005972		383.5	2.14142	1.04936	0.419485	0.066902	0.020016	2.30782	0.849117	0.316269	0.054455	0.0162722
							41.745	1.02035	1.06387	0.927218	0.954137	0.319864	0.28547		153.6	5.0334	1.9724	0.430169	0.091971	0.014685	5.29503	1.75563	0.321402	0.061029	0.005882		384	2.14197	1.04987	0.419758	0.066952	0.020032	2.30887	0.849904	0.316199	0.054251	0.0165433
							41.766	1.02057	1.06292	0.927424	0.952882	0.317884	0.284541		153.8	5.03575	1.97393	0.430591	0.092072	0.014702	5.29824	1.75708	0.32195	0.061424	0.006399		384.5	2.14251	1.05037	0.420029	0.067002	0.020048	2.30986	0.850328	0.316019	0.053935	0.0166137
							41.788	1.02054	1.06301	0.927545	0.953634	0.316249	0.279911		154	5.03809	1.97546	0.431012	0.092172	0.014719	5.30142	1.75921	0.323593	0.06194	0.006987		385	2.14306	1.05088	0.420301	0.067052	0.020064	2.31038	0.850868	0.315789	0.053655	0.0163408
							41.81	1.02065	1.06362	0.927312	0.95314	0.315279	0.283559		154.2	5.04042	1.97698	0.431434	0.092273	0.014736	5.30447	1.76068	0.324146	0.062586	0.007075		385.5	2.1436	1.05138	0.420572	0.067102	0.020079	2.31119	0.851652	0.316226	0.053955	0.0165755
							41.832	1.02093	1.06271	0.926797	0.953594	0.314042	0.285087		154.4	5.04275	1.97851	0.431854	0.092374	0.014753	5.30701	1.76307	0.324865	0.062582	0.00694		386	2.14414	1.05188	0.420842	0.067151	0.020095	2.31175	0.852357	0.316272	0.053922	0.0162611
							41.853	1.02034	1.06283	0.927005	0.953613	0.312861	0.277694		154.6	5.04507	1.98003	0.432275	0.092474	0.01477	5.30921	1.76483	0.32558	0.062755	0.00732		386.5	2.14468	1.05239	0.421112	0.067201	0.020111	2.31282	0.853345	0.316721	0.054012	0.016466
							41.875	1.02128	1.0634	0.92706	0.952758	0.312617	0.28038		154.8	5.04739	1.98155	0.432695	0.092575	0.014787	5.31196	1.76697	0.326304	0.062714	0.00737		387	2.14521	1.05289	0.421382	0.067251	0.020127	2.31378	0.853876	0.317014	0.053942	0.0165318
							41.897	1.02049	1.06367	0.926211	0.952434	0.310586	0.280918		155	5.0497	1.98307	0.433115	0.092676	0.014804	5.31485	1.76898	0.327054	0.06278	0.007115		387.5	2.14575	1.05339	0.421651	0.0673	0.020143	2.31455	0.854335	0.317506	0.054415	0.0162907
							41.919	1.02087	1.06377	0.926147	0.952887	0.308522	0.280064		155.2	5.05201	1.98458	0.433534	0.092776	0.014821	5.31716	1.76983	0.32672	0.062154	0.006807		388	2.14628	1.05388	0.42192	0.06735	0.020159	2.31568	0.855315	0.317861	0.054606	0.0161888
							41.94	1.02065	1.06289	0.926116	0.952815	0.308912	0.275324		155.4	5.05431	1.9861	0.433954	0.092877	0.014837	5.31957	1.7711	0.326938	0.061974	0.006927		388.5	2.14681	1.05438	0.422188	0.067399	0.020175	2.31609	0.855901	0.317904	0.054301	0.0157288
							41.962	1.02137	1.06488	0.926317	0.95269	0.307094	0.277271		155.6	5.05661	1.98761	0.434373	0.092977	0.014854	5.32181	1.77276	0.327445	0.062006	0.00688		389	2.14734	1.05488	0.422456	0.067448	0.020191	2.31644	0.856368	0.318192	0.054238	0.0158198
							41.984	1.02103	1.06441	0.925847	0.952755	0.305581	0.270556		155.8	5.0589	1.98912	0.434791	0.093077	0.014871	5.3248	1.77478	0.327817	0.063279	0.007265		389.5	2.14787	1.05537	0.422723	0.067498	0.020206	2.31691	0.856961	0.318559	0.054543	0.0159848
							42.006	1.02079	1.06305	0.926486	0.952127	0.304258	0.272051		156	5.06118	1.99063	0.43521	0.093178	0.014888	5.32623	1.77573	0.327374	0.063063	0.00693		390	2.1484	1.05587	0.42299	0.067547	0.020222	2.31766	0.857464	0.319217	0.054715	0.0162385
							42.027	1.02	1.06454	0.925919	0.952762	0.302978	0.267676		156.2	5.06346	1.99214	0.435628	0.093278	0.014905	5.32828	1.77703	0.328082	0.063408	0.006901		390.5	2.14892	1.05636	0.423256	0.067596	0.020238	2.31849	0.857802	0.319254	0.054953	0.0166588
							42.049	1.02034	1.06384	0.9255	0.952483	0.301417	0.265773		156.4	5.06574	1.99364	0.436046	0.093378	0.014922	5.33108	1.77881	0.328309	0.06358	0.007398		391	2.14944	1.05685	0.423522	0.067645	0.020254	2.31916	0.858089	0.319306	0.054818	0.0166415
							42.071	1.02074	1.06323	0.925474	0.953808	0.301	0.267794		156.6	5.068	1.99514	0.436463	0.093479	0.014939	5.33378	1.78068	0.328169	0.063387	0.00773		391.5	2.14996	1.05734	0.423788	0.067694	0.02027	2.31943	0.858254	0.319076	0.054804	0.0164124
							42.092	1.02029	1.0631	0.925036	0.953239	0.299148	0.2715		156.8	5.07027	1.99665	0.43688	0.093579	0.014956	5.33606	1.78193	0.327678	0.06344	0.007254		392	2.15048	1.05783	0.424053	0.067743	0.020285	2.31978	0.858236	0.31864	0.054581	0.0164263
							42.114	1.02028	1.06396	0.926022	0.952506	0.299057	0.264215		157	5.07253	1.99814	0.437297	0.093679	0.014973	5.33837	1.7835	0.327675	0.064122	0.007354		392.5	2.151	1.05832	0.424318	0.067792	0.020301	2.32042	0.858596	0.318532	0.054289	0.0164538
							42.136	1.02091	1.06399	0.92518	0.952673	0.297373	0.264633		157.2	5.07478	1.99964	0.437714	0.093779	0.01499	5.34115	1.78492	0.327504	0.064457	0.006953		393	2.15151	1.0588	0.424582	0.067841	0.020317	2.32117	0.858639	0.318459	0.05392	0.0161954
							42.158	1.02072	1.06453	0.924654	0.954191	0.29601	0.263043		157.4	5.07703	2.00114	0.43813	0.093879	0.015007	5.34482	1.78696	0.328137	0.06518	0.007102		393.5	2.15202	1.05929	0.424846	0.067889	0.020332	2.32244	0.859304	0.31898	0.053845	0.0169219
							42.179	1.02143	1.06441	0.925522	0.952704	0.294812	0.258008		157.6	5.07927	2.00263	0.438546	0.093979	0.015024	5.3477	1.78837	0.328363	0.065878	0.00733		394	2.15253	1.05978	0.42511	0.067938	0.020348	2.32318	0.859716	0.318792	0.0538	0.0170283
							42.201	1.02102	1.06508	0.924981	0.951563	0.293489	0.262944		157.8	5.08151	2.00412	0.438962	0.094079	0.015041	5.35072	1.79005	0.329247	0.066084	0.007907		394.5	2.15304	1.06026	0.425373	0.067986	0.020364	2.32382	0.860116	0.318814	0.053457	0.0165213
							42.223	1.02082	1.06487	0.924276	0.950479	0.292631	0.253262		158	5.08374	2.00561	0.439378	0.094179	0.015057	5.35342	1.79172	0.329679	0.066132	0.008248		395	2.15355	1.06074	0.425635	0.068035	0.020379	2.32458	0.861145	0.319105	0.05368	0.0165199
							42.245	1.02105	1.06398	0.924186	0.952399	0.289799	0.262373		158.2	5.08597	2.0071	0.439793	0.094279	0.015074	5.35647	1.79321	0.330215	0.066585	0.00863		395.5	2.15406	1.06122	0.425897	0.068083	0.020395	2.32556	0.86211	0.319697	0.053832	0.0166051
							42.266	1.02097	1.06378	0.923986	0.953355	0.29028	0.252507		158.4	5.08819	2.00859	0.440208	0.094379	0.015091	5.35895	1.79485	0.331224	0.066244	0.00859		396	2.15456	1.0617	0.426159	0.068132	0.02041	2.32673	0.862939	0.320418	0.054227	0.0164497
							42.288	1.02096	1.06476	0.923945	0.95192	0.288861	0.256007		158.6	5.09041	2.01007	0.440622	0.094478	0.015108	5.36115	1.79661	0.331815	0.06645	0.008925		396.5	2.15506	1.06218	0.42642	0.06818	0.020426	2.32816	0.864023	0.321162	0.054638	0.0166758
							42.31	1.02075	1.06435	0.923585	0.952713	0.287124	0.252861		158.8	5.09262	2.01155	0.441036	0.094578	0.015125	5.36339	1.7981	0.331903	0.066175	0.008984		397	2.15556	1.06266	0.426681	0.068229	0.020441	2.3287	0.864481	0.32148	0.054947	0.0161787
							42.332	1.021	1.06427	0.923872	0.951456	0.28676	0.251268		159	5.09483	2.01303	0.44145	0.094678	0.015142	5.36569	1.79922	0.332517	0.066346	0.008709		397.5	2.15606	1.06314	0.426941	0.068277	0.020457	2.32974	0.865285	0.322163	0.055228	0.0160208
							42.353	1.02074	1.06505	0.923921	0.950763	0.284983	0.255539		159.2	5.09703	2.01451	0.441864	0.094777	0.015159	5.36782	1.80013	0.332632	0.065869	0.008358		398	2.15656	1.06362	0.427201	0.068325	0.020472	2.33112	0.866407	0.322714	0.055717	0.0163079
							42.375	1.02099	1.06551	0.923716	0.949849	0.283392	0.250077		159.4	5.09922	2.01599	0.442278	0.094877	0.015176	5.36983	1.80153	0.333029	0.065661	0.007994		398.5	2.15706	1.06409	0.427461	0.068373	0.020488	2.33159	0.867007	0.32314	0.05589	0.0161743
							42.397	1.02113	1.06484	0.923257	0.950782	0.282464	0.247335		159.6	5.10141	2.01746	0.442691	0.094977	0.015192	5.37228	1.80312	0.333213	0.065667	0.007539		399	2.15755	1.06456	0.42772	0.068421	0.020503	2.33277	0.8681	0.323721	0.05628	0.0165521
							42.419	1.02066	1.06653	0.923578	0.949577	0.281641	0.245403		159.8	5.1036	2.01894	0.443103	0.095076	0.015209	5.37477	1.80488	0.333422	0.065804	0.007389		399.5	2.15804	1.06504	0.427979	0.068469	0.020519	2.33364	0.868752	0.324539	0.056445	0.016391
							42.44	1.02092	1.06426	0.923127	0.950663	0.280386	0.248143		160	5.10578	2.02041	0.443516	0.095176	0.015226	5.37659	1.80632	0.333538	0.065034	0.006919		400	2.15853	1.06551	0.428237	0.068517	0.020534	2.33477	0.869732	0.324992	0.056899	0.0171657
							42.462	1.02117	1.06517	0.922525	0.950534	0.279682	0.244767		160.2	5.10796	2.02188	0.443928	0.095275	0.015243	5.37901	1.80855	0.334166	0.064837	0.007055		400.5	2.15902	1.06598	0.428495	0.068565	0.02055	2.33554	0.870537	0.325016	0.057052	0.017204
							42.484	1.02086	1.06563	0.923278	0.949829	0.278185	0.242713		160.4	5.11013	2.02334	0.44434	0.095374	0.01526	5.38136	1.81093	0.334386	0.064597	0.007419		401	2.1595	1.06645	0.428752	0.068612	0.020565	2.33638	0.87141	0.32505	0.057216	0.0171228
							42.506	1.02109	1.06554	0.922749	0.950111	0.27692	0.240653		160.6	5.11229	2.02481	0.444752	0.095474	0.015277	5.38398	1.81274	0.334709	0.064281	0.007764		401.5	2.15999	1.06692	0.429009	0.06866	0.02058	2.33705	0.87202	0.325294	0.05744	0.0172697
							42.527	1.02144	1.06578	0.922436	0.950936	0.275944	0.241947		160.8	5.11445	2.02627	0.445163	0.095573	0.015293	5.38569	1.81404	0.334562	0.064371	0.007158		402	2.16047	1.06739	0.429266	0.068708	0.020596	2.33775	0.872914	0.325441	0.05761	0.0176483
							42.549	1.02096	1.06461	0.922649	0.950177	0.274366	0.237959		161	5.11661	2.02774	0.445574	0.095672	0.01531	5.38765	1.81625	0.335015	0.064724	0.007703		402.5	2.16095	1.06785	0.429522	0.068755	0.020611	2.33932	0.873956	0.326205	0.057909	0.0184762
							42.571	1.02124	1.0662	0.922121	0.950285	0.273264	0.244438		161.2	5.11876	2.0292	0.445985	0.095771	0.015327	5.39016	1.81766	0.33555	0.064583	0.007685		403	2.16143	1.06832	0.429778	0.068803	0.020626	2.34058	0.87434	0.326582	0.058114	0.0185015
							42.593	1.0208	1.06661	0.922288	0.949634	0.271472	0.237341		161.4	5.1209	2.03065	0.446396	0.095871	0.015344	5.39266	1.81897	0.335733	0.064394	0.007444		403.5	2.16191	1.06878	0.430033	0.06885	0.020642	2.34134	0.875017	0.326864	0.058088	0.0189417
							42.614	1.02083	1.06631	0.922557	0.949095	0.27124	0.23682		161.6	5.12305	2.03211	0.446806	0.09597	0.015361	5.39524	1.82045	0.336353	0.064183	0.007679		404	2.16239	1.06925	0.430288	0.068898	0.020657	2.34181	0.874943	0.326454	0.058165	0.0185892
							42.636	1.02161	1.0661	0.921916	0.949008	0.269434	0.233301		161.8	5.12518	2.03357	0.447216	0.096069	0.015378	5.39733	1.82189	0.337071	0.06372	0.007928		404.5	2.16286	1.06971	0.430543	0.068945	0.020672	2.34275	0.875689	0.326753	0.057963	0.0186047
							42.658	1.02124	1.06625	0.92185	0.948951	0.268451	0.235379		162	5.12731	2.03502	0.447625	0.096168	0.015394	5.39955	1.82337	0.337759	0.063805	0.008214		405	2.16334	1.07017	0.430797	0.068992	0.020687	2.34405	0.876406	0.327411	0.058405	0.0189921
							42.68	1.02103	1.06594	0.922037	0.950618	0.267355	0.226036		162.2	5.12944	2.03647	0.448035	0.096267	0.015411	5.40211	1.82434	0.33883	0.064562	0.008644		405.5	2.16381	1.07063	0.43105	0.069039	0.020703	2.34456	0.876384	0.327659	0.058225	0.018901
							42.701	1.02076	1.06672	0.921823	0.950559	0.266844	0.229275		162.4	5.13156	2.03792	0.448444	0.096366	0.015428	5.40444	1.82535	0.339409	0.064775	0.008631		406	2.16428	1.07109	0.431304	0.069087	0.020718	2.3452	0.876519	0.3277	0.058	0.0186145
							42.723	1.02086	1.06731	0.921721	0.948677	0.264983	0.22623		162.6	5.13367	2.03937	0.448852	0.096465	0.015445	5.40638	1.82651	0.339377	0.065248	0.008543		406.5	2.16475	1.07155	0.431556	0.069134	0.020733	2.34577	0.876788	0.327786	0.057736	0.0186156
							42.745	1.02134	1.06685	0.921513	0.949309	0.264236	0.225896		162.8	5.13579	2.04081	0.449261	0.096564	0.015461	5.40877	1.82723	0.340015	0.065084	0.008275		407	2.16521	1.07201	0.431809	0.069181	0.020748	2.34592	0.876556	0.327647	0.057407	0.0180738
							42.767	1.02115	1.06623	0.921534	0.949492	0.262578	0.226475		163	5.13789	2.04226	0.449669	0.096662	0.015478	5.41105	1.82833	0.340864	0.065364	0.007768		407.5	2.16568	1.07246	0.432061	0.069228	0.020763	2.34664	0.876769	0.3276	0.057139	0.0176401
							42.788	1.02159	1.06799	0.921041	0.949775	0.261906	0.220676		163.2	5.13999	2.0437	0.450077	0.096761	0.015495	5.4134	1.82942	0.341071	0.065667	0.007755		408	2.16614	1.07292	0.432312	0.069274	0.020779	2.34739	0.877272	0.327753	0.057029	0.0176492
							42.81	1.02145	1.06667	0.921186	0.948726	0.260202	0.223478		163.4	5.14209	2.04514	0.450485	0.09686	0.015512	5.41623	1.83089	0.341378	0.066095	0.007963		408.5	2.1666	1.07337	0.432563	0.069321	0.020794	2.34811	0.877527	0.32816	0.056731	0.0174506
							42.832	1.02101	1.06702	0.921123	0.948572	0.259457	0.223612		163.6	5.14418	2.04658	0.450892	0.096959	0.015529	5.41895	1.83228	0.341615	0.066034	0.008159		409	2.16706	1.07383	0.432814	0.069368	0.020809	2.34909	0.878237	0.328241	0.056419	0.0171989
							42.854	1.02153	1.06671	0.920593	0.948738	0.257858	0.224105		163.8	5.14626	2.04802	0.451299	0.097057	0.015545	5.42155	1.83441	0.342124	0.066245	0.008443		409.5	2.16752	1.07428	0.433064	0.069415	0.020824	2.34941	0.878578	0.328439	0.056066	0.017004
							42.875	1.021	1.06734	0.920887	0.948565	0.256204	0.220789		164	5.14835	2.04945	0.451706	0.097156	0.015562	5.42364	1.83625	0.34208	0.066247	0.008272		410	2.16798	1.07473	0.433314	0.069461	0.020839	2.3503	0.87929	0.328576	0.056229	0.0173753
							42.897	1.02164	1.06721	0.920709	0.948677	0.255731	0.217454		164.2	5.15042	2.05088	0.452112	0.097255	0.015579	5.42606	1.83815	0.342425	0.066441	0.008709		410.5	2.16844	1.07518	0.433564	0.069508	0.020854	2.35079	0.879541	0.328938	0.056026	0.0168698
							42.919	1.02082	1.06709	0.920181	0.949065	0.254343	0.219438		164.4	5.15249	2.05232	0.452518	0.097353	0.015595	5.42822	1.84008	0.342613	0.066667	0.009267		411	2.16889	1.07563	0.433813	0.069554	0.020869	2.35135	0.87991	0.328864	0.055797	0.0164837
							42.941	1.02146	1.0671	0.920266	0.949341	0.252699	0.214179		164.6	5.15456	2.05375	0.452924	0.097452	0.015612	5.43048	1.84167	0.343009	0.066714	0.009175		411.5	2.16934	1.07607	0.434062	0.069601	0.020884	2.35161	0.880121	0.328695	0.05565	0.0163502
							42.962	1.02145	1.0667	0.920068	0.948769	0.25282	0.210994		164.8	5.15662	2.05517	0.45333	0.09755	0.015629	5.43252	1.84436	0.343686	0.067526	0.009382		412	2.16979	1.07652	0.43431	0.069647	0.020899	2.35237	0.880798	0.328689	0.055962	0.0163448
							42.984	1.02153	1.06752	0.919818	0.948205	0.250756	0.213114		165	5.15868	2.0566	0.453735	0.097648	0.015646	5.43456	1.84609	0.343307	0.067377	0.009098		412.5	2.17024	1.07697	0.434558	0.069693	0.020914	2.35349	0.881232	0.328815	0.056292	0.0162735
							43.006	1.02174	1.06718	0.919701	0.949638	0.249371	0.21242		165.2	5.16073	2.05802	0.45414	0.097747	0.015662	5.43699	1.84759	0.343627	0.067507	0.008895		413	2.17069	1.07741	0.434805	0.06974	0.020929	2.35435	0.881953	0.329295	0.056404	0.0159417
							43.028	1.02134	1.06657	0.920065	0.949071	0.248648	0.21244		165.4	5.16278	2.05945	0.454545	0.097845	0.015679	5.43914	1.84872	0.343226	0.067655	0.008255		413.5	2.17113	1.07786	0.435052	0.069786	0.020944	2.3551	0.882537	0.329415	0.056494	0.0159593
							43.049	1.02122	1.06701	0.919813	0.946799	0.247114	0.208716		165.6	5.16482	2.06087	0.454949	0.097943	0.015696	5.44111	1.85006	0.343651	0.067462	0.007995		414	2.17158	1.0783	0.435299	0.069832	0.020959	2.35596	0.882741	0.329551	0.056809	0.0159068
							43.071	1.02136	1.06653	0.919281	0.947601	0.246468	0.208061		165.8	5.16686	2.06229	0.455353	0.098042	0.015712	5.44281	1.85151	0.344484	0.067804	0.008534		414.5	2.17202	1.07874	0.435545	0.069878	0.020974	2.35668	0.883484	0.329963	0.056797	0.0161217
							43.093	1.02095	1.06756	0.919073	0.948162	0.245393	0.21049		166	5.1689	2.0637	0.455757	0.09814	0.015729	5.44527	1.85261	0.344976	0.068396	0.008318		415	2.17246	1.07918	0.435791	0.069924	0.020989	2.35751	0.883988	0.330499	0.057091	0.0162414
							43.115	1.0217	1.06771	0.91897	0.948081	0.24437	0.20249		166.2	5.17092	2.06512	0.456161	0.098238	0.015746	5.44789	1.85389	0.345583	0.069538	0.008387		415.5	2.1729	1.07962	0.436036	0.06997	0.021003	2.35794	0.884446	0.330686	0.05687	0.0163369
							43.136	1.02147	1.06721	0.918398	0.947157	0.242342	0.207178		166.4	5.17295	2.06653	0.456564	0.098336	0.015763	5.45033	1.85543	0.346155	0.069569	0.007863		416	2.17334	1.08006	0.436282	0.070016	0.021018	2.35862	0.885023	0.331024	0.05696	0.0163259
							43.158	1.02178	1.06736	0.91886	0.947655	0.241548	0.205813		166.6	5.17497	2.06794	0.456967	0.098434	0.015779	5.45249	1.85711	0.34667	0.070159	0.007726		416.5	2.17378	1.0805	0.436526	0.070062	0.021033	2.35931	0.885484	0.331739	0.057369	0.0167332
							43.18	1.02157	1.06824	0.918523	0.949117	0.240919	0.206165		166.8	5.17698	2.06935	0.45737	0.098532	0.015796	5.45548	1.85877	0.347574	0.070594	0.007745		417	2.17421	1.08094	0.43677	0.070108	0.021048	2.36021	0.886313	0.33239	0.058056	0.0169658
							43.202	1.02156	1.06767	0.918448	0.948715	0.238575	0.203467		167	5.17899	2.07076	0.457772	0.09863	0.015813	5.45768	1.86007	0.348073	0.070981	0.007329		417.5	2.17464	1.08137	0.437014	0.070153	0.021063	2.36115	0.887312	0.332855	0.058198	0.0171416
							43.223	1.02144	1.06769	0.918187	0.945822	0.237722	0.199121		167.2	5.181	2.07217	0.458175	0.098728	0.015829	5.46068	1.8616	0.348804	0.071734	0.007753		418	2.17508	1.08181	0.437258	0.070199	0.021077	2.36204	0.888224	0.333586	0.058443	0.017751
							43.245	1.02118	1.06765	0.918685	0.947845	0.236799	0.203732		167.4	5.183	2.07357	0.458576	0.098826	0.015846	5.46295	1.86276	0.34919	0.071245	0.007349		418.5	2.17551	1.08224	0.437501	0.070244	0.021092	2.36283	0.888777	0.334227	0.058646	0.018129
							43.267	1.02173	1.06873	0.918239	0.947962	0.234634	0.201329		167.6	5.18499	2.07498	0.458978	0.098924	0.015863	5.46494	1.86407	0.349311	0.070595	0.007385		419	2.17594	1.08267	0.437743	0.07029	0.021107	2.36373	0.889504	0.334424	0.058789	0.0183718
							43.289	1.02176	1.06868	0.917885	0.945994	0.233186	0.198142		167.8	5.18698	2.07638	0.459379	0.099021	0.015879	5.46737	1.866	0.34986	0.070399	0.007831		419.5	2.17636	1.08311	0.437985	0.070335	0.021122	2.3639	0.889657	0.334538	0.058522	0.018342
							43.31	1.02178	1.06677	0.917641	0.948099	0.233269	0.195752		168	5.18897	2.07778	0.45978	0.099119	0.015896	5.46937	1.8677	0.350127	0.070178	0.007986		420	2.17679	1.08354	0.438227	0.070381	0.021136	2.36466	0.890087	0.335032	0.058478	0.0184443
							43.332	1.02176	1.06755	0.917203	0.94678	0.232233	0.191578		168.2	5.19095	2.07918	0.460181	0.099217	0.015912	5.4718	1.86963	0.350725	0.07027	0.008749		420.5	2.17721	1.08397	0.438469	0.070426	0.021151	2.36495	0.890346	0.3347	0.058182	0.0180381
							43.354	1.02137	1.06808	0.917801	0.946557	0.22993	0.189457		168.4	5.19293	2.08057	0.460582	0.099315	0.015929	5.47375	1.87159	0.351118	0.070241	0.008896		421	2.17764	1.0844	0.43871	0.070471	0.021166	2.36559	0.8907	0.334606	0.058051	0.017873
							43.376	1.02125	1.06831	0.917156	0.946112	0.229436	0.188035		168.6	5.1949	2.08197	0.460982	0.099412	0.015946	5.47576	1.8733	0.351555	0.069693	0.00872		421.5	2.17806	1.08482	0.43895	0.070517	0.02118	2.36601	0.890991	0.334569	0.05789	0.0178234
							43.397	1.02173	1.06776	0.917362	0.946833	0.227382	0.187386		168.8	5.19687	2.08336	0.461382	0.09951	0.015962	5.47804	1.87484	0.351554	0.069623	0.008869		422	2.17848	1.08525	0.439191	0.070562	0.021195	2.3674	0.891761	0.33504	0.058217	0.0176667
							43.419	1.02147	1.06837	0.91736	0.945881	0.22638	0.190317		169	5.19883	2.08475	0.461781	0.099607	0.015979	5.48027	1.87564	0.351067	0.069274	0.008916		422.5	2.1789	1.08568	0.43943	0.070607	0.02121	2.36862	0.892589	0.335484	0.058732	0.0177944
							43.441	1.02186	1.06758	0.916581	0.945876	0.225335	0.183662		169.2	5.20079	2.08614	0.462181	0.099705	0.015996	5.48249	1.87714	0.351448	0.069558	0.009336		423	2.17931	1.0861	0.43967	0.070652	0.021224	2.36964	0.893222	0.335915	0.05888	0.0178064
							43.463	1.02211	1.06791	0.917024	0.945826	0.224144	0.186148		169.4	5.20275	2.08753	0.46258	0.099802	0.016012	5.48435	1.87834	0.35164	0.069762	0.009303		423.5	2.17973	1.08653	0.439909	0.070697	0.021239	2.37034	0.893488	0.33574	0.058916	0.0176977
							43.484	1.02145	1.06833	0.916264	0.946125	0.223154	0.190704		169.6	5.2047	2.08891	0.462979	0.0999	0.016029	5.48626	1.87946	0.352291	0.069699	0.008996		424	2.18014	1.08695	0.440148	0.070742	0.021253	2.37106	0.894139	0.335866	0.059255	0.017724
							43.506	1.02194	1.06854	0.916472	0.945069	0.221495	0.181262		169.8	5.20664	2.0903	0.463377	0.099997	0.016045	5.48838	1.88038	0.352572	0.070063	0.00928		424.5	2.18056	1.08737	0.440386	0.070787	0.021268	2.37187	0.894531	0.336032	0.059259	0.0178457
							43.528	1.02199	1.06796	0.91589	0.94683	0.220403	0.186939		170	5.20858	2.09168	0.463775	0.100094	0.016062	5.49087	1.88166	0.353106	0.070254	0.008694		425	2.18097	1.08779	0.440624	0.070831	0.021283	2.37306	0.89524	0.336818	0.059688	0.0183773
							43.55	1.0215	1.06839	0.916136	0.943296	0.219271	0.182016		170.2	5.21052	2.09306	0.464173	0.100192	0.016079	5.49359	1.88352	0.353675	0.070826	0.008628		425.5	2.18138	1.08821	0.440861	0.070876	0.021297	2.37373	0.895893	0.336888	0.059634	0.0184212
							43.571	1.02219	1.06934	0.915951	0.945311	0.21853	0.182657		170.4	5.21245	2.09444	0.464571	0.100289	0.016095	5.49634	1.88528	0.35481	0.071165	0.008408		426	2.18179	1.08863	0.441098	0.070921	0.021312	2.37421	0.896157	0.336931	0.059756	0.0183622
							43.593	1.02198	1.06856	0.915876	0.94409	0.217641	0.180943		170.6	5.21438	2.09581	0.464968	0.100386	0.016112	5.49911	1.8871	0.355545	0.07186	0.008678		426.5	2.18219	1.08905	0.441335	0.070965	0.021326	2.37501	0.89683	0.337199	0.059919	0.0187145
							43.615	1.0218	1.06873	0.915999	0.946025	0.215332	0.175602		170.8	5.2163	2.09719	0.465365	0.100483	0.016128	5.50216	1.88848	0.356217	0.072122	0.00882		427	2.1826	1.08947	0.441571	0.07101	0.021341	2.37585	0.897405	0.337065	0.060049	0.0188718
							43.637	1.02207	1.06865	0.916182	0.946009	0.21463	0.174762		171	5.21822	2.09856	0.465762	0.10058	0.016145	5.50427	1.88937	0.356422	0.071945	0.007851		427.5	2.183	1.08989	0.441807	0.071055	0.021355	2.37638	0.897861	0.337147	0.059989	0.0187187
							43.658	1.022	1.06911	0.915453	0.943433	0.213352	0.177838		171.2	5.22013	2.09993	0.466159	0.100678	0.016161	5.50699	1.891	0.357508	0.071908	0.007707		428	2.18341	1.0903	0.442043	0.071099	0.021369	2.37726	0.898649	0.337506	0.060111	0.0187803
							43.68	1.0222	1.06827	0.915341	0.944488	0.212519	0.173377		171.4	5.22204	2.1013	0.466555	0.100775	0.016178	5.50909	1.89247	0.358418	0.071853	0.007759		428.5	2.18381	1.09072	0.442278	0.071143	0.021384	2.37782	0.899144	0.337524	0.059828	0.0188767
							43.702	1.02163	1.06858	0.91531	0.944257	0.210838	0.171019		171.6	5.22394	2.10267	0.466951	0.100872	0.016195	5.51147	1.89426	0.35864	0.072211	0.0084		429	2.18421	1.09113	0.442513	0.071188	0.021398	2.37866	0.899694	0.337651	0.059944	0.0188756
							43.724	1.02217	1.06826	0.915053	0.945365	0.20897	0.174441		171.8	5.22585	2.10404	0.467346	0.100968	0.016211	5.51375	1.89586	0.358932	0.071951	0.008523		429.5	2.18461	1.09154	0.442747	0.071232	0.021413	2.37881	0.899974	0.337702	0.059305	0.0183899
							43.745	1.0223	1.0689	0.914382	0.943763	0.208318	0.17647		172	5.22774	2.10541	0.467742	0.101065	0.016228	5.51566	1.89776	0.359385	0.072212	0.008807		430	2.185	1.09196	0.442981	0.071276	0.021427	2.37956	0.900412	0.337853	0.059283	0.018247
							43.767	1.02109	1.0695	0.914615	0.944831	0.207423	0.173798		172.2	5.22963	2.10677	0.468137	0.101162	0.016244	5.51809	1.89963	0.360339	0.072608	0.009025		430.5	2.1854	1.09237	0.443215	0.07132	0.021441	2.38018	0.901017	0.33802	0.059185	0.0180034
							43.789	1.02189	1.07005	0.914321	0.944405	0.206051	0.169951		172.4	5.23152	2.10813	0.468532	0.101259	0.016261	5.51971	1.90041	0.360082	0.071789	0.008357		431	2.18579	1.09278	0.443448	0.071364	0.021456	2.38093	0.9015	0.338626	0.059087	0.0181091
							43.811	1.02201	1.06972	0.914586	0.943879	0.204791	0.168246		172.6	5.2334	2.10949	0.468926	0.101356	0.016277	5.52159	1.90171	0.360011	0.071014	0.008167		431.5	2.18619	1.09319	0.443681	0.071408	0.02147	2.38182	0.902109	0.338967	0.059033	0.0180615
							43.832	1.02197	1.06985	0.914359	0.944538	0.203991	0.169331		172.8	5.23528	2.11085	0.469321	0.101453	0.016294	5.52375	1.90269	0.36009	0.071431	0.008598		432	2.18658	1.0936	0.443913	0.071452	0.021484	2.38289	0.902693	0.339165	0.059436	0.0181411
							43.854	1.02196	1.06888	0.914009	0.943938	0.202385	0.16373		173	5.23715	2.1122	0.469715	0.101549	0.01631	5.52539	1.90404	0.360197	0.071927	0.00857		432.5	2.18697	1.094	0.444145	0.071496	0.021499	2.3836	0.903185	0.339464	0.059971	0.018259
							43.876	1.02225	1.06916	0.91407	0.943567	0.201648	0.167262		173.2	5.23902	2.11356	0.470108	0.101646	0.016327	5.52738	1.90565	0.360859	0.072705	0.008716		433	2.18736	1.09441	0.444377	0.07154	0.021513	2.38389	0.903619	0.339514	0.059865	0.0179043
							43.898	1.02135	1.06939	0.913996	0.944605	0.199226	0.163513		173.4	5.24089	2.11491	0.470502	0.101743	0.016343	5.52857	1.90635	0.36053	0.072972	0.008549		433.5	2.18775	1.09481	0.444608	0.071584	0.021527	2.38424	0.904009	0.339356	0.059879	0.017913
							43.919	1.02198	1.06895	0.914215	0.943034	0.199379	0.156537		173.6	5.24275	2.11626	0.470895	0.101839	0.01636	5.53014	1.90751	0.360635	0.072994	0.00804		434	2.18813	1.09522	0.444839	0.071628	0.021541	2.38494	0.904588	0.339807	0.060101	0.0180981
							43.941	1.02132	1.07068	0.91358	0.942935	0.198224	0.159848		173.8	5.24461	2.11761	0.471288	0.101936	0.016376	5.53209	1.90902	0.360892	0.073683	0.008101		434.5	2.18852	1.09562	0.44507	0.071671	0.021556	2.38557	0.904738	0.340158	0.059965	0.0184872
							43.963	1.02222	1.07047	0.91292	0.943912	0.196428	0.165089		174	5.24646	2.11896	0.471681	0.102032	0.016393	5.5343	1.91113	0.36192	0.073899	0.008398		435	2.1889	1.09603	0.4453	0.071715	0.02157	2.38605	0.905113	0.340182	0.059837	0.0184444
							43.984	1.02186	1.06982	0.91355	0.943558	0.195917	0.15692		174.2	5.24831	2.12031	0.472073	0.102129	0.016409	5.53648	1.91326	0.362566	0.074553	0.008733		435.5	2.18928	1.09643	0.44553	0.071758	0.021584	2.38646	0.905531	0.3403	0.059611	0.0185336
							44.006	1.0218	1.06959	0.913574	0.943611	0.194204	0.158884		174.4	5.25015	2.12165	0.472465	0.102225	0.016426	5.53826	1.91475	0.362877	0.074806	0.008612		436	2.18966	1.09683	0.445759	0.071802	0.021598	2.38714	0.905855	0.340606	0.059507	0.0186839
							44.028	1.02244	1.07051	0.91334	0.942728	0.192652	0.153797		174.6	5.25199	2.123	0.472857	0.102321	0.016442	5.54046	1.91652	0.363098	0.0748	0.008716		436.5	2.19004	1.09723	0.445988	0.071845	0.021612	2.38781	0.906305	0.340857	0.059561	0.0191174
							44.05	1.02208	1.07061	0.912957	0.942221	0.191539	0.15694		174.8	5.25382	2.12434	0.473248	0.102418	0.016459	5.54294	1.91846	0.363466	0.074953	0.008916		437	2.19042	1.09763	0.446217	0.071889	0.021626	2.38838	0.906427	0.341021	0.059313	0.0190805
							44.071	1.02226	1.07025	0.912665	0.943692	0.190557	0.150083		175	5.25565	2.12568	0.47364	0.102514	0.016475	5.54483	1.91982	0.364066	0.074321	0.008511		437.5	2.1908	1.09803	0.446445	0.071932	0.02164	2.38913	0.90721	0.341472	0.059629	0.0192436
							44.093	1.02216	1.06971	0.912431	0.941866	0.189311	0.151059		175.2	5.25748	2.12702	0.47403	0.10261	0.016492	5.54712	1.92164	0.364777	0.074103	0.00885		438	2.19117	1.09842	0.446673	0.071975	0.021655	2.38972	0.907837	0.341557	0.059261	0.0193628
							44.115	1.02265	1.07083	0.912042	0.944355	0.187631	0.154203		175.4	5.2593	2.12835	0.474421	0.102706	0.016508	5.54921	1.92266	0.365035	0.074684	0.009263		438.5	2.19155	1.09882	0.446901	0.072019	0.021669	2.39041	0.908327	0.34176	0.059378	0.0194933
							44.137	1.02235	1.07085	0.91236	0.944127	0.187046	0.145815		175.6	5.26112	2.12969	0.474812	0.102803	0.016525	5.55119	1.92321	0.36467	0.07395	0.008986		439	2.19192	1.09921	0.447128	0.072062	0.021683	2.39127	0.908811	0.342367	0.059656	0.0196613
							44.158	1.02254	1.07031	0.911968	0.941677	0.185432	0.141363		175.8	5.26293	2.13102	0.475202	0.102899	0.016541	5.55366	1.92439	0.365766	0.073495	0.009138		439.5	2.19229	1.09961	0.447355	0.072105	0.021697	2.39201	0.90913	0.342626	0.059363	0.0199021
							44.18	1.02231	1.07126	0.912205	0.941359	0.184848	0.14118		176	5.26474	2.13235	0.475592	0.102995	0.016558	5.55598	1.92613	0.366813	0.073882	0.009884		440	2.19266	1.1	0.447581	0.072148	0.021711	2.39296	0.909516	0.342725	0.059836	0.0200372
							44.202	1.02188	1.07052	0.911966	0.942809	0.183878	0.148966		176.2	5.26655	2.13368	0.475981	0.103091	0.016574	5.55806	1.92709	0.366885	0.073686	0.00966		440.5	2.19303	1.1004	0.447807	0.072191	0.021725	2.39396	0.910391	0.343526	0.060339	0.0204991
							44.224	1.02199	1.07084	0.912199	0.942603	0.182329	0.14531		176.4	5.26835	2.13501	0.47637	0.103187	0.01659	5.56004	1.92786	0.366963	0.072805	0.009056		441	2.1934	1.10079	0.448033	0.072234	0.021739	2.39495	0.910635	0.343519	0.06048	0.0206933
							44.245	1.02219	1.06999	0.910819	0.942252	0.180704	0.139757		176.6	5.27015	2.13634	0.476759	0.103283	0.016607	5.56207	1.92906	0.367203	0.072924	0.008716		441.5	2.19377	1.10118	0.448258	0.072277	0.021753	2.39594	0.911246	0.344078	0.060899	0.0209032
							44.267	1.022	1.07103	0.91134	0.942038	0.179521	0.141691		176.8	5.27194	2.13766	0.477148	0.103379	0.016623	5.56437	1.92992	0.367837	0.07334	0.008602		442	2.19413	1.10157	0.448483	0.072319	0.021767	2.39647	0.911606	0.344068	0.060898	0.0206807
							44.289	1.02195	1.06983	0.911288	0.941621	0.178264	0.138391		177	5.27373	2.13898	0.477537	0.103474	0.01664	5.5662	1.93134	0.368523	0.073435	0.008396		442.5	2.1945	1.10196	0.448707	0.072362	0.021781	2.39742	0.912468	0.344449	0.061353	0.020513
							44.311	1.02223	1.07014	0.911136	0.941897	0.177057	0.135975		177.2	5.27551	2.14031	0.477925	0.10357	0.016656	5.56826	1.93256	0.369286	0.073619	0.008151		443	2.19486	1.10235	0.448932	0.072405	0.021795	2.39824	0.912993	0.344845	0.061443	0.0203121
							44.332	1.02261	1.07084	0.911237	0.942271	0.175986	0.148485		177.4	5.27729	2.14162	0.478313	0.103666	0.016672	5.56967	1.93388	0.369624	0.073733	0.007722		443.5	2.19522	1.10273	0.449155	0.072447	0.021809	2.39905	0.913403	0.344805	0.061403	0.0199271
							44.354	1.02212	1.07141	0.910401	0.941959	0.174291	0.140861		177.6	5.27907	2.14294	0.478701	0.103762	0.016689	5.57204	1.93613	0.370396	0.073997	0.007745		444	2.19558	1.10312	0.449379	0.07249	0.021822	2.39988	0.914028	0.34524	0.06165	0.0197749
							44.376	1.02264	1.07043	0.910826	0.942002	0.173704	0.13792		177.8	5.28084	2.14426	0.479088	0.103857	0.016705	5.57376	1.93769	0.371533	0.074743	0.007686		444.5	2.19594	1.10351	0.449602	0.072532	0.021836	2.40101	0.914427	0.34563	0.061922	0.0198723
							44.398	1.02201	1.07101	0.910561	0.941125	0.172024	0.133449		178	5.28261	2.14557	0.479475	0.103953	0.016722	5.57519	1.93909	0.371702	0.07441	0.007629		445	2.1963	1.10389	0.449825	0.072575	0.02185	2.40193	0.915063	0.346029	0.062206	0.019918
							44.419	1.02231	1.07085	0.910465	0.941601	0.170079	0.13718		178.2	5.28437	2.14689	0.479862	0.104049	0.016738	5.57656	1.9408	0.371379	0.074481	0.007056		445.5	2.19665	1.10427	0.450047	0.072617	0.021864	2.40272	0.91551	0.346402	0.062192	0.0199292
							44.441	1.02221	1.07011	0.910436	0.942134	0.169905	0.130716		178.4	5.28613	2.1482	0.480248	0.104144	0.016754	5.57818	1.94248	0.371358	0.074794	0.006535		446	2.19701	1.10466	0.450269	0.07266	0.021878	2.40351	0.916104	0.346926	0.062121	0.0199477
							44.463	1.0223	1.07029	0.909823	0.940118	0.168603	0.127723		178.6	5.28789	2.14951	0.480635	0.10424	0.016771	5.58051	1.94432	0.371881	0.07508	0.006965		446.5	2.19736	1.10504	0.450491	0.072702	0.021892	2.40376	0.916339	0.346765	0.061592	0.0195505
							44.485	1.02269	1.0722	0.909907	0.940388	0.166956	0.127374		178.8	5.28964	2.15082	0.481021	0.104335	0.016787	5.58271	1.94606	0.372354	0.075334	0.007407		447	2.19771	1.10542	0.450712	0.072744	0.021905	2.40396	0.916713	0.346825	0.061094	0.0192493
							44.506	1.02193	1.07125	0.909583	0.939679	0.166695	0.127182		179	5.29139	2.15212	0.481406	0.104431	0.016804	5.58426	1.94744	0.372615	0.075006	0.007907		447.5	2.19807	1.1058	0.450933	0.072786	0.021919	2.40459	0.917494	0.347136	0.061289	0.0192983
							44.528	1.02238	1.07126	0.909581	0.938551	0.165062	0.121733		179.2	5.29313	2.15343	0.481792	0.104526	0.01682	5.58608	1.94857	0.372242	0.074887	0.00786		448	2.19842	1.10618	0.451153	0.072829	0.021933	2.40502	0.917671	0.347475	0.060886	0.0191002
							44.55	1.02244	1.07165	0.909574	0.941038	0.164839	0.12403		179.4	5.29487	2.15473	0.482177	0.104622	0.016836	5.58766	1.94915	0.372054	0.074947	0.008273		448.5	2.19876	1.10656	0.451373	0.072871	0.021947	2.40576	0.917994	0.347757	0.061012	0.0190956
							44.572	1.02265	1.07181	0.909199	0.939006	0.16319	0.11739		179.6	5.2966	2.15603	0.482562	0.104717	0.016853	5.58918	1.95023	0.371827	0.074569	0.008466		449	2.19911	1.10694	0.451593	0.072913	0.021961	2.40612	0.918381	0.348159	0.060946	0.0194075
							44.593	1.02263	1.07153	0.909544	0.939724	0.161859	0.124487		179.8	5.29833	2.15733	0.482947	0.104812	0.016869	5.59101	1.95157	0.372114	0.074706	0.008674		449.5	2.19946	1.10732	0.451813	0.072955	0.021974	2.40647	0.918523	0.348109	0.060756	0.0194207
							44.615	1.02206	1.07172	0.90869	0.940946	0.160521	0.118277		180	5.30006	2.15863	0.483331	0.104907	0.016885	5.5927	1.95286	0.371931	0.074822	0.008784		450	2.19981	1.10769	0.452032	0.072996	0.021988	2.40679	0.918831	0.348304	0.061038	0.0190598
							44.637	1.02283	1.07176	0.908705	0.940788	0.158959	0.120041		180.2	5.30178	2.15993	0.483715	0.105003	0.016902	5.59466	1.95389	0.371791	0.074676	0.008435		450.5	2.20015	1.10807	0.452251	0.073038	0.022002	2.40752	0.919218	0.34889	0.061016	0.0191473
							44.659	1.0221	1.07165	0.908893	0.939686	0.157825	0.117472		180.4	5.3035	2.16122	0.484099	0.105098	0.016918	5.59706	1.95516	0.372241	0.074494	0.008334		451	2.20049	1.10844	0.452469	0.07308	0.022015	2.4077	0.919073	0.348778	0.060395	0.0189445
							44.68	1.02284	1.072	0.908716	0.939958	0.156343	0.118456		180.6	5.30522	2.16252	0.484483	0.105193	0.016934	5.59964	1.95649	0.372812	0.075028	0.008583		451.5	2.20083	1.10882	0.452687	0.073122	0.022029	2.40797	0.919679	0.34915	0.060317	0.0186816
							44.702	1.02248	1.07155	0.908568	0.940282	0.155781	0.118367		180.8	5.30693	2.16381	0.484866	0.105288	0.016951	5.60223	1.95788	0.373654	0.075149	0.009088		452	2.20117	1.10919	0.452905	0.073163	0.022043	2.40831	0.920068	0.348715	0.060143	0.0182382
							44.724	1.02248	1.07178	0.907986	0.938522	0.154039	0.11057		181	5.30863	2.1651	0.485249	0.105383	0.016967	5.60432	1.95967	0.374341	0.075345	0.009492		452.5	2.20151	1.10956	0.453122	0.073205	0.022056	2.40877	0.920463	0.348586	0.060196	0.0180257
							44.746	1.02263	1.07219	0.908434	0.937979	0.153456	0.114837		181.2	5.31034	2.16639	0.485632	0.105478	0.016983	5.60566	1.96041	0.37449	0.075031	0.008683		453	2.20185	1.10993	0.453339	0.073247	0.02207	2.40903	0.920273	0.348422	0.059957	0.0174615
							44.767	1.02212	1.07234	0.907689	0.938753	0.151846	0.113342		181.4	5.31203	2.16768	0.486014	0.105573	0.017	5.6079	1.96218	0.375584	0.075796	0.009108		453.5	2.20219	1.1103	0.453555	0.073288	0.022083	2.40929	0.920593	0.347962	0.059827	0.0174425
							44.789	1.02258	1.07244	0.907949	0.938937	0.150647	0.110736		181.6	5.31373	2.16896	0.486396	0.105668	0.017016	5.61001	1.96326	0.375753	0.076083	0.009284		454	2.20252	1.11067	0.453772	0.07333	0.022097	2.40968	0.921235	0.348118	0.060002	0.0175551
							44.811	1.0227	1.072	0.907764	0.938527	0.149713	0.11007		181.8	5.31542	2.17025	0.486778	0.105763	0.017032	5.61204	1.96469	0.376688	0.076937	0.009426		454.5	2.20286	1.11104	0.453987	0.073371	0.022111	2.41049	0.921714	0.348467	0.05996	0.0178037
							44.833	1.02235	1.07291	0.907069	0.937436	0.14815	0.105717		182	5.31711	2.17153	0.48716	0.105857	0.017049	5.614	1.96632	0.376885	0.077205	0.009509		455	2.20319	1.11141	0.454203	0.073412	0.022124	2.41116	0.922481	0.348387	0.060084	0.0178497
							44.854	1.02228	1.07189	0.90696	0.93991	0.147002	0.10112		182.2	5.31879	2.17281	0.487541	0.105952	0.017065	5.61613	1.96859	0.37768	0.078024	0.010006		455.5	2.20352	1.11178	0.454418	0.073454	0.022138	2.41193	0.922987	0.348282	0.059921	0.0177194
							44.876	1.02272	1.07206	0.907154	0.938787	0.145544	0.104656		182.4	5.32047	2.17409	0.487923	0.106047	0.017081	5.61845	1.9707	0.378551	0.07864	0.010335		456	2.20386	1.11214	0.454633	0.073495	0.022151	2.41284	0.923854	0.348746	0.060343	0.0182223
							44.898	1.02224	1.07135	0.906346	0.938343	0.144812	0.106131		182.6	5.32215	2.17537	0.488304	0.106142	0.017097	5.62028	1.97221	0.378782	0.078794	0.010637		456.5	2.20419	1.11251	0.454847	0.073536	0.022165	2.41346	0.924237	0.348549	0.060325	0.0180535
							44.92	1.02266	1.07219	0.906868	0.937485	0.143666	0.10014		182.8	5.32382	2.17664	0.488684	0.106236	0.017114	5.62175	1.97393	0.379819	0.079006	0.01084		457	2.20451	1.11287	0.455061	0.073577	0.022178	2.41406	0.924752	0.348771	0.060353	0.0184041
							44.941	1.02245	1.07281	0.907125	0.937668	0.142296	0.0968186		183	5.32548	2.17792	0.489064	0.106331	0.01713	5.62294	1.97537	0.379444	0.079063	0.010772		457.5	2.20484	1.11324	0.455275	0.073618	0.022192	2.41501	0.924885	0.349223	0.060636	0.0186137
							44.963	1.02284	1.07282	0.906971	0.937664	0.140557	0.0974509		183.2	5.32715	2.17919	0.489445	0.106426	0.017146	5.62464	1.97685	0.379456	0.078832	0.01054		458	2.20517	1.1136	0.455489	0.073659	0.022205	2.41569	0.92477	0.349468	0.0606	0.0186252
							44.985	1.02227	1.0731	0.906368	0.938857	0.140956	0.0955357		183.4	5.32881	2.18046	0.489824	0.10652	0.017163	5.62607	1.97854	0.379681	0.079204	0.010819		458.5	2.20549	1.11396	0.455702	0.0737	0.022218	2.41625	0.925343	0.349579	0.0605	0.0187827
							45.007	1.02231	1.07375	0.905576	0.937398	0.1384	0.100977		183.6	5.33046	2.18173	0.490204	0.106615	0.017179	5.62776	1.97942	0.379881	0.079084	0.010504		459	2.20582	1.11432	0.455914	0.073741	0.022232	2.41695	0.925739	0.350136	0.060696	0.018929
							45.028	1.02242	1.07263	0.906458	0.937697	0.137209	0.0920425		183.8	5.33212	2.183	0.490583	0.106709	0.017195	5.63	1.9808	0.380833	0.07925	0.01074		459.5	2.20614	1.11468	0.456127	0.073782	0.022245	2.41798	0.926068	0.350501	0.060579	0.0189446
							45.05	1.0221	1.07198	0.905874	0.937569	0.136566	0.0978126		184	5.33376	2.18427	0.490962	0.106803	0.017211	5.63206	1.98202	0.381627	0.079601	0.01105		460	2.20646	1.11504	0.456339	0.073823	0.022259	2.41917	0.926863	0.351171	0.060991	0.0191307
							45.072	1.02246	1.07251	0.905471	0.936305	0.134668	0.0910498		184.2	5.33541	2.18553	0.491341	0.106898	0.017228	5.63395	1.98343	0.381853	0.079701	0.011299		460.5	2.20678	1.1154	0.45655	0.073863	0.022272	2.42024	0.927293	0.351814	0.0611	0.0195909
							45.094	1.02258	1.07255	0.905416	0.937379	0.133623	0.0894725		184.4	5.33705	2.18679	0.491719	0.106992	0.017244	5.63576	1.98467	0.382351	0.079766	0.011534		461	2.2071	1.11576	0.456761	0.073904	0.022285	2.42076	0.9278	0.352131	0.061132	0.0194386
							45.115	1.02274	1.07267	0.904987	0.935982	0.13189	0.0906459		184.6	5.33868	2.18806	0.492097	0.107086	0.01726	5.63779	1.98597	0.383119	0.079675	0.011512		461.5	2.20742	1.11612	0.456972	0.073945	0.022299	2.42133	0.928579	0.35224	0.060911	0.0192876
							45.137	1.02231	1.07215	0.904915	0.938429	0.132081	0.0898165		184.8	5.34032	2.18932	0.492475	0.107181	0.017276	5.63863	1.98676	0.382808	0.078954	0.011308		462	2.20774	1.11647	0.457183	0.073985	0.022312	2.42149	0.928879	0.352299	0.060686	0.019092
							45.159	1.02254	1.07379	0.905094	0.93601	0.130777	0.089355		185	5.34195	2.19057	0.492853	0.107275	0.017292	5.63983	1.98758	0.382647	0.078573	0.010946		462.5	2.20806	1.11683	0.457393	0.074026	0.022325	2.4221	0.929014	0.352475	0.06056	0.01899
							45.181	1.02192	1.07226	0.905118	0.935515	0.129258	0.0786078		185.2	5.34357	2.19183	0.49323	0.107369	0.017309	5.64081	1.98782	0.382513	0.077811	0.010068		463	2.20837	1.11718	0.457603	0.074066	0.022339	2.42293	0.929423	0.352578	0.0605	0.0191112
							45.202	1.02264	1.0725	0.905306	0.936846	0.129001	0.0865111		185.4	5.34519	2.19309	0.493608	0.107463	0.017325	5.64248	1.98879	0.383109	0.077722	0.010087		463.5	2.20869	1.11754	0.457813	0.074107	0.022352	2.42346	0.930095	0.352761	0.060562	0.0194205
							45.224	1.02199	1.07319	0.904565	0.936752	0.127072	0.0848319		185.6	5.34681	2.19434	0.493984	0.107557	0.017341	5.64376	1.9892	0.382482	0.077193	0.009424		464	2.209	1.11789	0.458022	0.074147	0.022365	2.42405	0.93103	0.353129	0.060245	0.0191663
							45.246	1.02257	1.07333	0.904636	0.936227	0.126423	0.0758086		185.8	5.34842	2.19559	0.494361	0.107651	0.017357	5.64528	1.99035	0.382884	0.077071	0.009192		464.5	2.20931	1.11824	0.458231	0.074187	0.022378	2.4249	0.931626	0.35317	0.060107	0.0191833
							45.268	1.02185	1.0733	0.904162	0.935718	0.125418	0.0769477		186	5.35004	2.19684	0.494737	0.107745	0.017374	5.64702	1.99144	0.383582	0.07677	0.009256		465	2.20962	1.1186	0.458439	0.074228	0.022392	2.42583	0.932208	0.353117	0.060372	0.0190149
							45.289	1.02188	1.07384	0.904432	0.935787	0.123446	0.0749187		186.2	5.35164	2.19809	0.495113	0.107839	0.01739	5.64824	1.99271	0.383439	0.076203	0.008892		465.5	2.20993	1.11895	0.458648	0.074268	0.022405	2.42665	0.932659	0.353392	0.060795	0.0192494
							45.311	1.02259	1.07393	0.903991	0.935639	0.122003	0.0779273		186.4	5.35324	2.19934	0.495489	0.107933	0.017406	5.64934	1.99339	0.382955	0.075063	0.007858		466	2.21024	1.1193	0.458855	0.074308	0.022418	2.42692	0.932864	0.353287	0.061007	0.01952
							45.333	1.02243	1.07407	0.904222	0.934872	0.121246	0.073097		186.6	5.35484	2.20059	0.495865	0.108027	0.017422	5.65029	1.99451	0.383044	0.074593	0.007675		466.5	2.21055	1.11965	0.459063	0.074348	0.022431	2.42721	0.933055	0.353427	0.061164	0.0193715
							45.355	1.02228	1.07359	0.904266	0.936689	0.119233	0.0743203		186.8	5.35644	2.20183	0.49624	0.108121	0.017438	5.65228	1.99614	0.383753	0.074787	0.007676		467	2.21086	1.11999	0.45927	0.074388	0.022444	2.4273	0.933156	0.353019	0.060966	0.0191085
							45.376	1.0222	1.07438	0.904128	0.934508	0.117871	0.0704821		187	5.35803	2.20308	0.496615	0.108215	0.017454	5.6542	1.99773	0.383542	0.074848	0.007686		467.5	2.21116	1.12034	0.459477	0.074428	0.022457	2.42765	0.933127	0.353194	0.061149	0.0189013
							45.398	1.02256	1.07387	0.903624	0.935034	0.11663	0.0743803		187.2	5.35962	2.20432	0.49699	0.108308	0.017471	5.65636	1.99957	0.383954	0.074482	0.007414		468	2.21147	1.12069	0.459683	0.074468	0.022471	2.42816	0.933348	0.353492	0.061386	0.0189127
							45.42	1.02257	1.07432	0.902991	0.935424	0.115566	0.0742296		187.4	5.3612	2.20556	0.497364	0.108402	0.017487	5.65842	2.00115	0.384797	0.075015	0.007613		468.5	2.21177	1.12103	0.459889	0.074508	0.022484	2.42856	0.933818	0.353687	0.061584	0.0188628
							45.442	1.02278	1.07417	0.903645	0.935397	0.115239	0.0719378		187.6	5.36278	2.20679	0.497738	0.108496	0.017503	5.66026	2.00222	0.38542	0.075901	0.007902		469	2.21207	1.12138	0.460095	0.074548	0.022497	2.42952	0.933992	0.353807	0.061886	0.0191381
							45.463	1.02203	1.07414	0.903168	0.936185	0.113817	0.0682165		187.8	5.36436	2.20803	0.498112	0.108589	0.017519	5.66245	2.00449	0.386629	0.077566	0.009001		469.5	2.21237	1.12172	0.460301	0.074587	0.02251	2.43046	0.934697	0.354121	0.062094	0.0196299
							45.485	1.02256	1.07446	0.90319	0.933495	0.112903	0.0693468		188	5.36593	2.20927	0.498486	0.108683	0.017535	5.66408	2.00615	0.387088	0.077987	0.009291		470	2.21267	1.12207	0.460506	0.074627	0.022523	2.43129	0.935621	0.354292	0.062562	0.0201708
							45.507	1.02248	1.07391	0.902978	0.93392	0.11119	0.0646958		188.2	5.3675	2.2105	0.498859	0.108777	0.017551	5.66589	2.00817	0.387263	0.078415	0.009425		470.5	2.21297	1.12241	0.460711	0.074667	0.022536	2.43161	0.936019	0.354751	0.062634	0.0204041
							45.529	1.02271	1.07362	0.90286	0.934314	0.109224	0.0669552		188.4	5.36907	2.21173	0.499232	0.10887	0.017568	5.66751	2.00968	0.387473	0.078672	0.009434		471	2.21327	1.12275	0.460915	0.074706	0.022549	2.43229	0.936493	0.355015	0.062847	0.0204969
							45.55	1.02268	1.07422	0.902594	0.934325	0.109041	0.0593999		188.6	5.37063	2.21296	0.499605	0.108964	0.017584	5.66973	2.01154	0.387887	0.079228	0.010161		471.5	2.21357	1.12309	0.461119	0.074746	0.022562	2.43277	0.937018	0.355167	0.062338	0.0209135
							45.572	1.02218	1.07475	0.902276	0.933727	0.107004	0.0620348		188.8	5.37219	2.21419	0.499978	0.109057	0.0176	5.67149	2.01285	0.387889	0.079702	0.010577		472	2.21386	1.12343	0.461323	0.074786	0.022575	2.4334	0.93731	0.355773	0.062212	0.0206957
							45.594	1.0218	1.07336	0.90199	0.933193	0.106947	0.0542676		189	5.37374	2.21542	0.50035	0.10915	0.017616	5.67395	2.0144	0.38849	0.080313	0.010867		472.5	2.21416	1.12377	0.461526	0.074825	0.022588	2.43461	0.938088	0.35627	0.062411	0.0210117
							45.616	1.02262	1.07393	0.901911	0.933164	0.104878	0.0571123		189.2	5.37529	2.21665	0.500722	0.109244	0.017632	5.67585	2.01619	0.389456	0.080432	0.011379		473	2.21445	1.12411	0.46173	0.074864	0.022601	2.43544	0.938599	0.356326	0.06215	0.0212662
							45.637	1.02271	1.07461	0.900976	0.933598	0.104095	0.0580514		189.4	5.37684	2.21787	0.501094	0.109337	0.017648	5.67786	2.01786	0.389847	0.080696	0.011753		473.5	2.21474	1.12445	0.461932	0.074904	0.022614	2.43616	0.939243	0.356795	0.062095	0.0212151
							45.659	1.02203	1.07377	0.901338	0.933982	0.102885	0.0522232		189.6	5.37838	2.21909	0.501466	0.10943	0.017664	5.6799	2.01951	0.390436	0.081291	0.01215		474	2.21504	1.12479	0.462135	0.074943	0.022627	2.43704	0.940142	0.357425	0.061892	0.0210349
							45.681	1.022	1.07497	0.901133	0.933615	0.102348	0.0556042		189.8	5.37992	2.22031	0.501837	0.109524	0.01768	5.68161	2.02107	0.391459	0.081551	0.01229		474.5	2.21533	1.12513	0.462337	0.074982	0.02264	2.43777	0.940868	0.357404	0.061832	0.0208604
							45.703	1.02225	1.07418	0.901556	0.932863	0.10037	0.0533107		190	5.38146	2.22153	0.502208	0.109617	0.017697	5.68289	2.02226	0.391851	0.08081	0.012404		475	2.21562	1.12546	0.462539	0.075021	0.022653	2.43844	0.941595	0.357815	0.062061	0.0206235
							45.724	1.02206	1.07485	0.901032	0.933872	0.100017	0.0541439		190.2	5.38299	2.22275	0.502579	0.10971	0.017713	5.68406	2.02328	0.392101	0.080306	0.011951		475.5	2.21591	1.1258	0.46274	0.075061	0.022666	2.43891	0.942289	0.358279	0.062093	0.0207764
							45.746	1.02186	1.0753	0.900726	0.933368	0.0995714	0.0531038		190.4	5.38452	2.22397	0.502949	0.109803	0.017729	5.68531	2.0244	0.392514	0.079797	0.011845		476	2.21619	1.12613	0.462941	0.0751	0.022679	2.43899	0.942869	0.358417	0.061954	0.0204668
							45.768	1.022	1.07492	0.900273	0.932729	0.0970673	0.05196		190.6	5.38605	2.22519	0.50332	0.109896	0.017745	5.6869	2.02575	0.39317	0.079392	0.011452		476.5	2.21648	1.12647	0.463142	0.075139	0.022691	2.43942	0.943668	0.358732	0.061951	0.0199958
							45.79	1.02205	1.07459	0.900064	0.932322	0.0962191	0.0480513		190.8	5.38757	2.2264	0.50369	0.109989	0.017761	5.68844	2.02666	0.393364	0.079274	0.010856		477	2.21677	1.1268	0.463342	0.075178	0.022704	2.43964	0.94412	0.358427	0.061839	0.0194388
							45.811	1.0221	1.07398	0.900681	0.932204	0.095387	0.0428319		191	5.38909	2.22761	0.504059	0.110082	0.017777	5.68995	2.02745	0.394002	0.078987	0.011059		477.5	2.21705	1.12713	0.463543	0.075217	0.022717	2.44038	0.944502	0.35905	0.062138	0.019404
							45.833	1.022	1.07553	0.900357	0.933032	0.0933273	0.0433831		191.2	5.3906	2.22882	0.504429	0.110175	0.017793	5.69141	2.02866	0.394534	0.078904	0.010651		478	2.21733	1.12746	0.463742	0.075255	0.02273	2.44103	0.944748	0.359384	0.062271	0.0196076
							45.855	1.02231	1.07477	0.899919	0.932392	0.0924523	0.039021		191.4	5.39212	2.23003	0.504798	0.110268	0.017809	5.69261	2.02932	0.395497	0.079663	0.010377		478.5	2.21762	1.12779	0.463942	0.075294	0.022743	2.44141	0.944846	0.359267	0.062011	0.0195188
							45.876	1.02183	1.07507	0.899919	0.933037	0.0905418	0.0439639		191.6	5.39363	2.23124	0.505167	0.110361	0.017825	5.69438	2.0303	0.396557	0.080739	0.010636		479	2.2179	1.12812	0.464141	0.075333	0.022756	2.44195	0.944899	0.358861	0.061998	0.0199231
							45.898	1.02181	1.07568	0.900437	0.932287	0.0899376	0.041439		191.8	5.39513	2.23244	0.505536	0.110454	0.017841	5.69634	2.03172	0.397265	0.081231	0.011019		479.5	2.21818	1.12845	0.46434	0.075372	0.022768	2.44222	0.94526	0.359013	0.061956	0.0203121
							45.92	1.02147	1.07474	0.899294	0.932384	0.0884824	0.040853		192	5.39663	2.23365	0.505904	0.110546	0.017857	5.69808	2.03276	0.397345	0.081181	0.01084		480	2.21846	1.12878	0.464538	0.07541	0.022781	2.44258	0.945176	0.358811	0.061973	0.0204865
							45.942	1.02215	1.07495	0.899482	0.932407	0.0875497	0.03412		192.2	5.39813	2.23485	0.506272	0.110639	0.017873	5.69996	2.03386	0.397148	0.081624	0.010436		480.5	2.21874	1.12911	0.464736	0.075449	0.022794	2.44272	0.94497	0.358944	0.061693	0.0205394
							45.963	1.02182	1.0747	0.899157	0.931552	0.0870683	0.0341698		192.4	5.39962	2.23605	0.50664	0.110732	0.017889	5.7018	2.03562	0.397312	0.081924	0.011121		481	2.21902	1.12944	0.464934	0.075488	0.022807	2.44352	0.944978	0.358976	0.06167	0.0206338
							45.985	1.02164	1.07471	0.898752	0.930568	0.0851554	0.0336079		192.6	5.40111	2.23726	0.507008	0.110824	0.017905	5.70363	2.03716	0.397406	0.082273	0.011767		481.5	2.21929	1.12976	0.465132	0.075526	0.022819	2.44398	0.9451	0.359017	0.061298	0.0205066
							46.007	1.02215	1.07511	0.898832	0.930835	0.0838877	0.0306655		192.8	5.4026	2.23845	0.507375	0.110917	0.017921	5.70557	2.03866	0.397541	0.082154	0.01197		482	2.21957	1.13009	0.465329	0.075565	0.022832	2.44483	0.945398	0.359369	0.061326	0.0205936
							46.029	1.02192	1.07524	0.8981	0.929544	0.0824001	0.0300927		193	5.40409	2.23965	0.507742	0.11101	0.017938	5.70745	2.0403	0.39781	0.082101	0.012223		482.5	2.21984	1.13041	0.465526	0.075603	0.022845	2.44578	0.9459	0.359663	0.06186	0.0211744
							46.05	1.0223	1.07645	0.898522	0.930221	0.081701	0.0347019		193.2	5.40557	2.24085	0.508109	0.111102	0.017954	5.70903	2.04219	0.398308	0.081912	0.012599		483	2.22012	1.13074	0.465722	0.075641	0.022857	2.44688	0.946174	0.359882	0.06235	0.0216075
							46.072	1.02196	1.07549	0.89826	0.930728	0.0801628	0.0299089		193.4	5.40704	2.24204	0.508476	0.111195	0.01797	5.71044	2.04392	0.397863	0.082003	0.012865		483.5	2.22039	1.13106	0.465918	0.07568	0.02287	2.44794	0.946841	0.360576	0.063093	0.0219153
							46.094	1.02174	1.0755	0.897933	0.931577	0.0793068	0.034104		193.6	5.40852	2.24323	0.508842	0.111287	0.017986	5.7117	2.04596	0.398274	0.081987	0.012791		484	2.22066	1.13138	0.466114	0.075718	0.022883	2.44844	0.94771	0.36071	0.063565	0.0221006
							46.116	1.0216	1.07477	0.897908	0.930438	0.0783585	0.0260872		193.8	5.40998	2.24443	0.509208	0.11138	0.018002	5.71286	2.04708	0.398634	0.082062	0.012474		484.5	2.22094	1.1317	0.46631	0.075756	0.022895	2.44926	0.948362	0.360629	0.063827	0.0223193
							46.137	1.02176	1.07594	0.897812	0.930231	0.0775132	0.0242147		194	5.41145	2.24561	0.509574	0.111472	0.018018	5.71366	2.04821	0.398755	0.081628	0.011912		485	2.22121	1.13203	0.466505	0.075794	0.022908	2.45011	0.949114	0.361139	0.064458	0.0225065
							46.159	1.02193	1.07626	0.897536	0.929212	0.0749354	0.0197897		194.2	5.41291	2.2468	0.50994	0.111564	0.018034	5.71499	2.0494	0.399374	0.082325	0.011727		485.5	2.22148	1.13235	0.4667	0.075832	0.022921	2.45084	0.94998	0.361473	0.064578	0.0227497
							46.181	1.02217	1.07579	0.897731	0.929172	0.074006	0.0244284		194.4	5.41437	2.24799	0.510305	0.111657	0.01805	5.71575	2.04976	0.399059	0.081824	0.011094		486	2.22174	1.13267	0.466895	0.07587	0.022933	2.45143	0.950765	0.361529	0.064664	0.0223663
							46.203	1.02142	1.07554	0.897258	0.930288	0.0737817	0.0280412		194.6	5.41583	2.24918	0.51067	0.111749	0.018066	5.71701	2.05069	0.399223	0.081902	0.010688		486.5	2.22201	1.13298	0.467089	0.075908	0.022946	2.45216	0.95151	0.361584	0.06468	0.0223157
							46.224	1.02139	1.07551	0.897113	0.930436	0.0723922	0.0206564		194.8	5.41728	2.25036	0.511035	0.111841	0.018082	5.71801	2.05153	0.399305	0.08201	0.010622		487	2.22228	1.1333	0.467283	0.075946	0.022958	2.45292	0.952129	0.361701	0.065047	0.0222153
							46.246	1.02169	1.07596	0.896471	0.929518	0.0713602	0.0181272		195	5.41873	2.25154	0.5114	0.111933	0.018098	5.71964	2.05274	0.400088	0.082447	0.010574		487.5	2.22254	1.13362	0.467477	0.075984	0.022971	2.45377	0.952441	0.362137	0.065093	0.0223004
							46.268	1.02194	1.07652	0.896822	0.928728	0.0694854	0.0188351		195.2	5.42018	2.25272	0.511764	0.112025	0.018114	5.7207	2.05402	0.400436	0.08304	0.010069		488	2.22281	1.13394	0.46767	0.076022	0.022983	2.4542	0.952739	0.362123	0.064677	0.0222082
							46.29	1.02121	1.07617	0.896866	0.929482	0.0679568	0.017009		195.4	5.42162	2.2539	0.512128	0.112117	0.01813	5.72168	2.05458	0.40123	0.083312	0.009492		488.5	2.22307	1.13425	0.467863	0.07606	0.022996	2.45457	0.953097	0.362251	0.064676	0.0218535
							46.311	1.02167	1.07584	0.896186	0.929346	0.0677488	0.0145655		195.6	5.42306	2.25508	0.512492	0.112209	0.018145	5.72323	2.0552	0.401512	0.08359	0.009211		489	2.22334	1.13457	0.468056	0.076098	0.023008	2.45508	0.953681	0.362309	0.064867	0.0219658
							46.333	1.02186	1.07654	0.895965	0.928998	0.0663533	0.011648		195.8	5.4245	2.25626	0.512855	0.112302	0.018161	5.72492	2.05626	0.401509	0.08359	0.009059		489.5	2.2236	1.13488	0.468248	0.076135	0.023021	2.45529	0.954224	0.36298	0.064757	0.0216619
							46.355	1.02157	1.07611	0.896147	0.927987	0.0656329	0.0100287		196	5.42593	2.25743	0.513218	0.112393	0.018177	5.72675	2.05718	0.401801	0.083622	0.009196		490	2.22386	1.1352	0.46844	0.076173	0.023033	2.45565	0.954363	0.362971	0.064364	0.021393
							46.377	1.02172	1.07668	0.89556	0.927918	0.0636566	0.0116089		196.2	5.42736	2.25861	0.513581	0.112485	0.018193	5.72815	2.05831	0.402079	0.083259	0.008846		490.5	2.22412	1.13551	0.468632	0.076211	0.023046	2.45628	0.954846	0.363294	0.063983	0.0212108
							46.398	1.02133	1.07611	0.895811	0.928927	0.0628131	0.0117979		196.4	5.42879	2.25978	0.513944	0.112577	0.018209	5.72981	2.06002	0.401869	0.0832	0.009423		491	2.22438	1.13582	0.468823	0.076248	0.023058	2.45666	0.955019	0.363477	0.063837	0.0208273
							46.42	1.02175	1.07674	0.895782	0.928716	0.0607312	0.00744186		196.6	5.43021	2.26095	0.514307	0.112669	0.018225	5.73088	2.0605	0.401601	0.082407	0.009017		491.5	2.22464	1.13613	0.469014	0.076286	0.023071	2.45725	0.95502	0.363818	0.063754	0.0208506
							46.442	1.02141	1.07671	0.895626	0.929771	0.0606407	0.00355569		196.8	5.43163	2.26212	0.514669	0.112761	0.018241	5.7323	2.06153	0.401682	0.081732	0.008987		492	2.22489	1.13645	0.469205	0.076323	0.023083	2.45788	0.9556	0.364174	0.063507	0.0210567
							46.464	1.02088	1.07655	0.895304	0.929003	0.0599013	0.00469327		197	5.43304	2.26329	0.515031	0.112853	0.018257	5.73458	2.06336	0.402615	0.081833	0.009778		492.5	2.22515	1.13676	0.469395	0.07636	0.023095	2.45819	0.95574	0.364557	0.063672	0.0208444
							46.485	1.02122	1.07807	0.89498	0.928797	0.0585715	0.00614234		197.2	5.43446	2.26445	0.515393	0.112945	0.018273	5.73627	2.06502	0.40285	0.081812	0.009906		493	2.2254	1.13707	0.469586	0.076398	0.023108	2.45881	0.956081	0.365027	0.063801	0.0209361
							46.507	1.02154	1.07678	0.894685	0.927956	0.0570297	0.00276919		197.4	5.43587	2.26562	0.515754	0.113036	0.018289	5.73804	2.06655	0.402993	0.081958	0.010382		493.5	2.22566	1.13738	0.469776	0.076435	0.02312	2.45894	0.956194	0.365277	0.063646	0.020932
							46.529	1.02117	1.07726	0.895244	0.926764	0.0549512	0.00279702		197.6	5.43727	2.26678	0.516115	0.113128	0.018305	5.74019	2.06842	0.403903	0.081947	0.010585		494	2.22591	1.13768	0.469965	0.076472	0.023132	2.45889	0.956479	0.365277	0.063448	0.0209478
							46.551	1.02153	1.0764	0.894366	0.92801	0.0545136	-0.00423441		197.8	5.43868	2.26794	0.516476	0.113219	0.018321	5.74168	2.06907	0.404747	0.082398	0.010822		494.5	2.22617	1.13799	0.470154	0.07651	0.023145	2.45964	0.956559	0.365553	0.063488	0.0209994
							46.572	1.02092	1.07643	0.894701	0.928073	0.0530077	-0.00609559		198	5.44008	2.2691	0.516837	0.113311	0.018337	5.74328	2.07038	0.405212	0.082477	0.010479		495	2.22642	1.1383	0.470343	0.076547	0.023157	2.46018	0.957221	0.366003	0.063841	0.021137
							46.594	1.02188	1.07696	0.894264	0.929776	0.0516642	-0.00553942		198.2	5.44147	2.27026	0.517197	0.113403	0.018353	5.74423	2.07109	0.405241	0.082605	0.01076		495.5	2.22667	1.1386	0.470532	0.076584	0.023169	2.46049	0.957428	0.36596	0.063673	0.0210789
							46.616	1.02136	1.07623	0.894096	0.927164	0.0510074	-0.00117591		198.4	5.44287	2.27142	0.517558	0.113494	0.018369	5.74534	2.07197	0.405164	0.082073	0.010579		496	2.22692	1.13891	0.47072	0.076621	0.023182	2.46076	0.957565	0.365808	0.063531	0.0208067
							46.638	1.02109	1.0769	0.893488	0.927949	0.0497655	-0.0056591		198.6	5.44426	2.27257	0.517918	0.113586	0.018384	5.74677	2.07352	0.405974	0.082827	0.010395		496.5	2.22717	1.13922	0.470908	0.076658	0.023194	2.4611	0.957723	0.365591	0.063182	0.0207591
							46.659	1.02104	1.0772	0.89304	0.927065	0.0482363	-0.00348678		198.8	5.44564	2.27373	0.518277	0.113677	0.0184	5.74761	2.0746	0.405784	0.082905	0.010137		497	2.22742	1.13952	0.471096	0.076695	0.023206	2.46155	0.958034	0.365637	0.063114	0.0206121
							46.681	1.02105	1.07661	0.894002	0.927243	0.0476495	-0.010233		199	5.44703	2.27488	0.518637	0.113768	0.018416	5.74887	2.07562	0.406401	0.083355	0.010051		497.5	2.22767	1.13982	0.471283	0.076732	0.023219	2.46161	0.95773	0.365285	0.062514	0.0203152
							46.703	1.02126	1.07685	0.893508	0.927589	0.0461119	-0.0107353		199.2	5.44841	2.27603	0.518996	0.11386	0.018432	5.74934	2.0764	0.406326	0.083628	0.009761		498	2.22791	1.14013	0.47147	0.076769	0.023231	2.46217	0.958143	0.365323	0.062635	0.0201698
							46.725	1.02148	1.07699	0.893683	0.927755	0.0448294	-0.0127465		199.4	5.44978	2.27718	0.519355	0.113951	0.018448	5.75026	2.07743	0.406908	0.083632	0.009641		498.5	2.22816	1.14043	0.471657	0.076805	0.023243	2.46266	0.958634	0.365484	0.06298	0.02007
							46.746	1.02146	1.07714	0.89251	0.928003	0.0435657	-0.0112473		199.6	5.45116	2.27833	0.519713	0.114042	0.018464	5.75243	2.07845	0.407193	0.084239	0.009644		499	2.2284	1.14073	0.471843	0.076842	0.023255	2.46345	0.959389	0.365608	0.063152	0.0204279
							46.768	1.02113	1.07719	0.892775	0.928118	0.0419653	-0.0204132		199.8	5.45253	2.27948	0.520072	0.114133	0.01848	5.75435	2.07988	0.408101	0.084306	0.00989		499.5	2.22865	1.14103	0.47203	0.076879	0.023267	2.46392	0.959706	0.365868	0.063054	0.020188
							46.79	1.02113	1.07666	0.892688	0.927228	0.0415497	-0.012223		200	5.45389	2.28063	0.52043	0.114225	0.018496	5.75604	2.08083	0.408369	0.084355	0.009933		500	2.22889	1.14133	0.472215	0.076915	0.02328	2.46512	0.96027	0.3659	0.062815	0.0204305
							46.812	1.02173	1.07701	0.892675	0.925536	0.0402786	-0.0216065		200.2	5.45526	2.28177	0.520788	0.114316	0.018511	5.75732	2.08207	0.408535	0.084438	0.010004		500.5	2.22913	1.14163	0.472401	0.076952	0.023292	2.46606	0.9609	0.366218	0.063173	0.0205776
							46.833	1.02141	1.07792	0.892162	0.926218	0.0393188	-0.0173468		200.4	5.45662	2.28292	0.521146	0.114407	0.018527	5.75922	2.0835	0.408496	0.084946	0.010487		501	2.22937	1.14193	0.472586	0.076989	0.023304	2.4668	0.961244	0.366722	0.063423	0.0208096
							46.855	1.02089	1.07788	0.891737	0.927087	0.0382624	-0.0221321		200.6	5.45798	2.28406	0.521503	0.114498	0.018543	5.76043	2.08448	0.408727	0.084556	0.010736		501.5	2.22961	1.14223	0.472771	0.077025	0.023316	2.46778	0.961964	0.366949	0.063427	0.0207806
							46.877	1.02111	1.0766	0.891975	0.926819	0.0370691	-0.0165335		200.8	5.45933	2.2852	0.52186	0.114589	0.018559	5.76169	2.08562	0.408968	0.084645	0.011407		502	2.22986	1.14252	0.472956	0.077062	0.023328	2.4686	0.962844	0.367311	0.063589	0.0209288
							46.899	1.02039	1.0771	0.891425	0.925507	0.0351894	-0.0242035		201	5.46068	2.28634	0.522217	0.11468	0.018575	5.76397	2.08744	0.409681	0.084972	0.012262		502.5	2.23009	1.14282	0.47314	0.077098	0.02334	2.46957	0.963487	0.367791	0.064016	0.0212428
							46.92	1.02104	1.07672	0.890932	0.925437	0.0345227	-0.020068		201.2	5.46203	2.28747	0.522574	0.114771	0.018591	5.7656	2.08848	0.409639	0.08464	0.012291		503	2.23033	1.14312	0.473324	0.077134	0.023352	2.47078	0.964183	0.368082	0.064367	0.0215439
							46.942	1.02081	1.07661	0.891787	0.926058	0.0334168	-0.0229626		201.4	5.46338	2.28861	0.52293	0.114862	0.018607	5.76734	2.08984	0.410214	0.084623	0.012612		503.5	2.23057	1.14341	0.473508	0.077171	0.023364	2.47135	0.964457	0.36836	0.064435	0.021325
							46.964	1.02156	1.07689	0.890826	0.92728	0.0318722	-0.0251299		201.6	5.46472	2.28974	0.523286	0.114953	0.018622	5.76885	2.09139	0.410263	0.084263	0.012527		504	2.23081	1.14371	0.473691	0.077207	0.023376	2.47224	0.965008	0.368522	0.064831	0.0212978
							46.986	1.02124	1.07765	0.890822	0.926011	0.0307453	-0.0321619		201.8	5.46606	2.29088	0.523642	0.115043	0.018638	5.76991	2.09192	0.410636	0.0839	0.012424		504.5	2.23104	1.144	0.473874	0.077243	0.023388	2.47317	0.965815	0.368931	0.065225	0.0213072
							47.007	1.02095	1.07734	0.890778	0.926245	0.0294694	-0.0222227		202	5.46739	2.29201	0.523998	0.115134	0.018654	5.77115	2.09339	0.410492	0.083894	0.011751		505	2.23128	1.14429	0.474057	0.077279	0.023401	2.47369	0.966326	0.369127	0.065592	0.021395
							47.029	1.02085	1.07656	0.890749	0.925566	0.0290818	-0.0220219		202.2	5.46873	2.29314	0.524353	0.115225	0.01867	5.77186	2.09447	0.410007	0.083827	0.011389		505.5	2.23151	1.14459	0.474239	0.077315	0.023413	2.47387	0.966242	0.369038	0.065577	0.0212175
							47.051	1.02098	1.07759	0.890106	0.92528	0.0282602	-0.0293916		202.4	5.47006	2.29427	0.524708	0.115316	0.018686	5.77339	2.09595	0.4104	0.08439	0.011308		506	2.23175	1.14488	0.474422	0.077352	0.023425	2.47415	0.966693	0.369205	0.065353	0.0211686
							47.073	1.02127	1.07584	0.889957	0.925278	0.0263499	-0.0310817		202.6	5.47138	2.2954	0.525063	0.115406	0.018701	5.77492	2.0973	0.411099	0.085004	0.01111		506.5	2.23198	1.14517	0.474604	0.077388	0.023437	2.47418	0.966276	0.368912	0.06474	0.0211329
							47.094	1.02091	1.07713	0.890394	0.923999	0.0255948	-0.0387767		202.8	5.47271	2.29652	0.525418	0.115497	0.018717	5.77585	2.09856	0.411073	0.085433	0.011457		507	2.23221	1.14546	0.474785	0.077424	0.023448	2.4741	0.966311	0.368993	0.064899	0.0212021
							47.116	1.0212	1.07764	0.889649	0.925514	0.0237584	-0.032761		203	5.47403	2.29765	0.525772	0.115588	0.018733	5.77755	2.10006	0.412309	0.086332	0.011328		507.5	2.23244	1.14575	0.474966	0.077459	0.02346	2.47382	0.965594	0.368716	0.06456	0.0206092
							47.138	1.02078	1.07709	0.889715	0.925294	0.0215817	-0.0376372		203.2	5.47534	2.29877	0.526126	0.115678	0.018749	5.77914	2.10142	0.412677	0.087383	0.011085		508	2.23267	1.14604	0.475147	0.077495	0.023472	2.47434	0.965606	0.369243	0.064671	0.0206362
							47.16	1.02094	1.07785	0.889376	0.925416	0.0219361	-0.0368481		203.4	5.47666	2.29989	0.52648	0.115769	0.018765	5.78135	2.10337	0.414366	0.088054	0.011681		508.5	2.2329	1.14633	0.475328	0.077531	0.023484	2.47426	0.965378	0.369078	0.064419	0.0204695
							47.181	1.02077	1.07764	0.889396	0.924742	0.0202129	-0.0411847		203.6	5.47797	2.30101	0.526834	0.115859	0.01878	5.78362	2.10486	0.415427	0.088882	0.011788		509	2.23313	1.14662	0.475509	0.077567	0.023496	2.47458	0.965393	0.369255	0.064012	0.0206147
							47.203	1.02095	1.07848	0.889028	0.925498	0.0192058	-0.0398497		203.8	5.47928	2.30213	0.527187	0.11595	0.018796	5.78439	2.10584	0.416172	0.088488	0.011362		509.5	2.23336	1.1469	0.475689	0.077603	0.023508	2.47499	0.965276	0.369538	0.063747	0.020486
							47.225	1.02104	1.07822	0.888765	0.92338	0.018066	-0.0402078		204	5.48058	2.30325	0.52754	0.11604	0.018812	5.78568	2.1067	0.416295	0.088223	0.011324		510	2.23358	1.14719	0.475869	0.077638	0.02352	2.47575	0.966035	0.370069	0.063924	0.0208114
							47.247	1.02053	1.07787	0.888379	0.924691	0.0164763	-0.0420074		204.2	5.48188	2.30437	0.527893	0.11613	0.018828	5.7869	2.10759	0.416764	0.088134	0.011935		510.5	2.23381	1.14748	0.476048	0.077674	0.023532	2.47571	0.966657	0.370331	0.06403	0.0213319
							47.268	1.02087	1.07799	0.888389	0.923585	0.0162084	-0.0440021		204.4	5.48318	2.30548	0.528246	0.116221	0.018843	5.78815	2.10888	0.416972	0.087637	0.01174		511	2.23403	1.14776	0.476227	0.07771	0.023544	2.47617	0.96739	0.370792	0.063819	0.0214487
							47.29	1.02117	1.07729	0.888275	0.923383	0.0143413	-0.0462762		204.6	5.48448	2.3066	0.528598	0.116311	0.018859	5.78975	2.11041	0.417364	0.087595	0.012636		511.5	2.23426	1.14805	0.476406	0.077745	0.023556	2.47669	0.968243	0.370837	0.06396	0.0215601
							47.312	1.02106	1.07747	0.887849	0.924031	0.0131528	-0.0527536		204.8	5.48577	2.30771	0.52895	0.116401	0.018875	5.79102	2.11101	0.417925	0.087297	0.012718		512	2.23448	1.14833	0.476585	0.077781	0.023567	2.47745	0.968794	0.371255	0.064357	0.0219711
							47.334	1.02099	1.07758	0.888243	0.924272	0.0122255	-0.041205		205	5.48706	2.30882	0.529302	0.116491	0.018891	5.79245	2.11229	0.41801	0.086813	0.012392		512.5	2.2347	1.14861	0.476763	0.077816	0.023579	2.4784	0.969456	0.371374	0.0641	0.0219578
							47.355	1.02081	1.07794	0.888135	0.923958	0.0118511	-0.0519005		205.2	5.48835	2.30993	0.529654	0.116581	0.018906	5.7938	2.11338	0.418227	0.086229	0.012382		513	2.23493	1.1489	0.476941	0.077851	0.023591	2.47933	0.970201	0.371403	0.064174	0.0216079
							47.377	1.02053	1.07809	0.887553	0.924863	0.00997586	-0.0491566		205.4	5.48963	2.31104	0.530005	0.116672	0.018922	5.79473	2.11448	0.418266	0.085889	0.011957		513.5	2.23515	1.14918	0.477119	0.077887	0.023603	2.47982	0.970832	0.371596	0.064005	0.0213946
							47.399	1.02015	1.07797	0.888111	0.922758	0.00940249	-0.0541838		205.6	5.49091	2.31214	0.530356	0.116762	0.018938	5.79532	2.11578	0.417912	0.084797	0.011219		514	2.23537	1.14946	0.477296	0.077922	0.023615	2.48051	0.9716	0.371606	0.064127	0.0212464
							47.421	1.02094	1.07797	0.887241	0.922191	0.0080351	-0.065096		205.8	5.49219	2.31325	0.530707	0.116852	0.018954	5.79618	2.1164	0.418043	0.084206	0.010865		514.5	2.23559	1.14974	0.477474	0.077957	0.023626	2.48138	0.972462	0.371956	0.064318	0.0213274
							47.442	1.02106	1.07917	0.887145	0.924406	0.00566143	-0.0487406		206	5.49347	2.31435	0.531058	0.116942	0.018969	5.79719	2.11807	0.417643	0.084196	0.010378		515	2.23581	1.15002	0.47765	0.077993	0.023638	2.48162	0.972932	0.371848	0.064486	0.0211755
							47.464	1.02084	1.07807	0.887276	0.92446	0.00514881	-0.0590435		206.2	5.49474	2.31545	0.531408	0.117032	0.018985	5.79819	2.11877	0.417422	0.083582	0.010105		515.5	2.23603	1.1503	0.477827	0.078028	0.02365	2.48198	0.97329	0.371927	0.064465	0.0210854
							47.486	1.02127	1.07757	0.886751	0.923814	0.00478082	-0.0616535		206.4	5.49601	2.31656	0.531759	0.117121	0.019001	5.79957	2.12024	0.418013	0.083802	0.010196		516	2.23624	1.15058	0.478003	0.078063	0.023662	2.48264	0.973719	0.37209	0.064501	0.0212689
							47.508	1.02074	1.07819	0.886429	0.921628	0.00268148	-0.0604738		206.6	5.49727	2.31765	0.532108	0.117211	0.019016	5.80066	2.12157	0.418361	0.083682	0.009594		516.5	2.23646	1.15086	0.478179	0.078098	0.023673	2.48299	0.973531	0.371845	0.064553	0.021375
							47.529	1.02028	1.07884	0.886361	0.920711	0.00187212	-0.0556327		206.8	5.49854	2.31875	0.532458	0.117301	0.019032	5.80198	2.12299	0.418513	0.084031	0.009402		517	2.23668	1.15114	0.478355	0.078133	0.023685	2.48358	0.973914	0.372211	0.065036	0.0212596
							47.551	1.02055	1.07855	0.885883	0.922016	0.00106301	-0.0655606		207	5.4998	2.31985	0.532808	0.117391	0.019048	5.80359	2.12408	0.418981	0.084538	0.009274		517.5	2.23689	1.15142	0.478531	0.078168	0.023697	2.4843	0.973702	0.372449	0.06479	0.0208881
							47.573	1.02066	1.07919	0.885806	0.922178	-2.70371e-05	-0.0594315		207.2	5.50105	2.32095	0.533157	0.117481	0.019064	5.80525	2.12541	0.419547	0.085718	0.009604		518	2.23711	1.15169	0.478706	0.078203	0.023708	2.48517	0.974115	0.372661	0.064937	0.0213213
							47.595	1.02044	1.0787	0.885681	0.921677	-0.00150008	-0.0661623		207.4	5.50231	2.32204	0.533506	0.117571	0.019079	5.80675	2.12692	0.42029	0.085727	0.009752		518.5	2.23732	1.15197	0.478881	0.078238	0.02372	2.48578	0.973638	0.372303	0.06492	0.0211715
							47.616	1.02112	1.07908	0.885695	0.922966	-0.00229067	-0.0633735		207.6	5.50356	2.32313	0.533854	0.11766	0.019095	5.80797	2.12778	0.420295	0.086402	0.009897		519	2.23753	1.15224	0.479055	0.078273	0.023732	2.48678	0.973711	0.372288	0.06456	0.0212769
							47.638	1.02098	1.07891	0.885145	0.92184	-0.00270057	-0.0690401		207.8	5.50481	2.32423	0.534203	0.11775	0.019111	5.80857	2.12829	0.420266	0.086565	0.009599		519.5	2.23775	1.15252	0.479229	0.078307	0.023743	2.48712	0.973808	0.372236	0.064678	0.020949
							47.66	1.01978	1.0783	0.885242	0.922525	-0.00518639	-0.0685037		208	5.50605	2.32531	0.534551	0.117839	0.019126	5.81009	2.12928	0.420084	0.08688	0.010122		520	2.23796	1.15279	0.479403	0.078342	0.023755	2.48771	0.974453	0.372402	0.064979	0.0212041
							47.682	1.02047	1.08014	0.885318	0.922058	-0.00639298	-0.0643808		208.2	5.5073	2.3264	0.534899	0.117929	0.019142	5.81169	2.13043	0.420516	0.087523	0.010339		520.5	2.23817	1.15307	0.479577	0.078377	0.023767	2.48795	0.974656	0.372271	0.064739	0.0212026
							47.703	1.02026	1.07871	0.884331	0.921085	-0.00752708	-0.0716683		208.4	5.50854	2.32749	0.535246	0.118019	0.019158	5.81347	2.13211	0.421038	0.088032	0.010559		521	2.23838	1.15334	0.479751	0.078411	0.023778	2.48868	0.975059	0.37258	0.064626	0.0209183
							47.725	1.02033	1.07877	0.884578	0.92136	-0.0092818	-0.0741077		208.6	5.50977	2.32858	0.535594	0.118108	0.019173	5.81573	2.13355	0.421903	0.089404	0.011713		521.5	2.23859	1.15361	0.479924	0.078446	0.02379	2.48942	0.975289	0.37312	0.065033	0.0210628
							47.747	1.02032	1.07858	0.884075	0.921073	-0.00921337	-0.0753117		208.8	5.51101	2.32966	0.535941	0.118197	0.019189	5.81701	2.1344	0.42204	0.089435	0.011595		522	2.2388	1.15388	0.480096	0.078481	0.023801	2.49015	0.975687	0.373779	0.064973	0.0209131
							47.769	1.02052	1.07835	0.884492	0.921586	-0.0100829	-0.0789903		209	5.51224	2.33075	0.536288	0.118287	0.019205	5.81827	2.13572	0.422261	0.089473	0.011807		522.5	2.239	1.15415	0.480269	0.078515	0.023813	2.49077	0.976368	0.374395	0.064678	0.0209157
							47.79	1.02015	1.07852	0.883266	0.920954	-0.0117361	-0.078366		209.2	5.51347	2.33183	0.536635	0.118376	0.01922	5.81961	2.13671	0.422767	0.089467	0.011774		523	2.23921	1.15442	0.480441	0.07855	0.023824	2.49147	0.977102	0.37477	0.064983	0.021027
							47.812	1.02005	1.07876	0.883554	0.920364	-0.0134831	-0.0775313		209.4	5.51469	2.33291	0.536981	0.118466	0.019236	5.8208	2.13787	0.423561	0.089348	0.011686		523.5	2.23942	1.15469	0.480613	0.078584	0.023836	2.49163	0.977595	0.375152	0.064798	0.0211659
							47.834	1.01995	1.07905	0.883341	0.921974	-0.0138276	-0.0762243		209.6	5.51591	2.33399	0.537327	0.118555	0.019252	5.82168	2.13923	0.423652	0.088978	0.011519		524	2.23962	1.15496	0.480785	0.078618	0.023847	2.49215	0.97819	0.375805	0.064978	0.0211878
							47.855	1.01997	1.08008	0.883948	0.92065	-0.0150307	-0.085038		209.8	5.51713	2.33507	0.537673	0.118644	0.019267	5.82293	2.13956	0.424042	0.08873	0.011264		524.5	2.23983	1.15523	0.480956	0.078653	0.023859	2.49252	0.978746	0.376312	0.065071	0.0214065
							47.877	1.01983	1.08001	0.882862	0.92015	-0.0155179	-0.0833147		210	5.51835	2.33614	0.538019	0.118733	0.019283	5.82387	2.141	0.42457	0.088511	0.011042		525	2.24003	1.1555	0.481128	0.078687	0.02387	2.4926	0.979517	0.376876	0.065032	0.0214278
							47.899	1.02035	1.07882	0.883268	0.919905	-0.0175839	-0.085728		210.2	5.51956	2.33722	0.538365	0.118823	0.019298	5.82503	2.14159	0.425259	0.088067	0.010585		525.5	2.24024	1.15577	0.481299	0.078721	0.023882	2.4932	0.979912	0.377403	0.06531	0.0218582
							47.921	1.02028	1.07948	0.883635	0.92188	-0.0183679	-0.0868838		210.4	5.52077	2.33829	0.53871	0.118912	0.019314	5.82639	2.14351	0.426121	0.088578	0.01027		526	2.24044	1.15603	0.481469	0.078755	0.023893	2.49385	0.980305	0.37781	0.065458	0.02197
							47.942	1.02003	1.07983	0.883089	0.921523	-0.0198312	-0.0885771		210.6	5.52198	2.33936	0.539055	0.119001	0.01933	5.82753	2.14485	0.426661	0.088443	0.010295		526.5	2.24064	1.1563	0.481639	0.07879	0.023905	2.4943	0.980703	0.377947	0.065581	0.0218739
							47.964	1.02034	1.07947	0.8822	0.919793	-0.020982	-0.0896076		210.8	5.52319	2.34044	0.5394	0.11909	0.019345	5.82887	2.14605	0.427118	0.088607	0.010136		527	2.24084	1.15656	0.481809	0.078824	0.023916	2.49502	0.981036	0.378188	0.065932	0.0217331
							47.986	1.0206	1.0798	0.881925	0.920029	-0.0222553	-0.0842399		211	5.52439	2.34151	0.539744	0.119179	0.019361	5.83023	2.14689	0.427347	0.088515	0.010121		527.5	2.24104	1.15683	0.481979	0.078858	0.023927	2.49563	0.981347	0.378344	0.06596	0.0219989
							48.008	1.02027	1.07999	0.882067	0.919429	-0.0227208	-0.0917841		211.2	5.52559	2.34257	0.540088	0.119268	0.019376	5.8315	2.14834	0.427822	0.088938	0.01015		528	2.24124	1.15709	0.482149	0.078892	0.023939	2.49635	0.981681	0.378417	0.066164	0.0223493
							48.029	1.01989	1.07948	0.881617	0.918933	-0.0240755	-0.0913941		211.4	5.52679	2.34364	0.540432	0.119357	0.019392	5.833	2.14933	0.427766	0.088685	0.009716		528.5	2.24144	1.15736	0.482318	0.078926	0.02395	2.497	0.981313	0.378316	0.065955	0.0221487
							48.051	1.02055	1.07832	0.881677	0.919879	-0.0245282	-0.0965972		211.6	5.52798	2.34471	0.540776	0.119446	0.019408	5.83368	2.1499	0.427871	0.08879	0.009863		529	2.24164	1.15762	0.482487	0.07896	0.023962	2.49743	0.981446	0.378195	0.06585	0.0221198
							48.073	1.01999	1.07939	0.881484	0.918225	-0.0268875	-0.095965		211.8	5.52917	2.34577	0.54112	0.119535	0.019423	5.83483	2.15119	0.427824	0.089314	0.009556		529.5	2.24184	1.15788	0.482655	0.078994	0.023973	2.49772	0.981673	0.377933	0.065871	0.0222175
							48.095	1.02002	1.07907	0.881044	0.919533	-0.0278994	-0.099069		212	5.53036	2.34684	0.541463	0.119623	0.019439	5.83578	2.1526	0.42787	0.089533	0.009899		530	2.24204	1.15814	0.482824	0.079027	0.023984	2.49838	0.981912	0.377953	0.065972	0.0223862
							48.116	1.01994	1.08011	0.880991	0.918807	-0.0281302	-0.0939733		212.2	5.53155	2.3479	0.541806	0.119712	0.019454	5.83726	2.15361	0.428402	0.089906	0.010387		530.5	2.24223	1.15841	0.482992	0.079061	0.023996	2.49883	0.981927	0.377876	0.065949	0.0223664
							48.138	1.01954	1.07986	0.880385	0.917954	-0.0293807	-0.0976323		212.4	5.53273	2.34896	0.542149	0.119801	0.01947	5.83865	2.15484	0.42866	0.090061	0.011042		531	2.24243	1.15867	0.48316	0.079095	0.024007	2.49923	0.982221	0.378149	0.065781	0.022591
							48.16	1.02018	1.07923	0.880856	0.918016	-0.032219	-0.100076		212.6	5.53391	2.35002	0.542491	0.11989	0.019486	5.83983	2.156	0.428766	0.089993	0.011429		531.5	2.24262	1.15893	0.483327	0.079129	0.024018	2.49985	0.98296	0.378657	0.06591	0.0227265
							48.182	1.02023	1.07927	0.880089	0.918458	-0.0319077	-0.0978399		212.8	5.53509	2.35107	0.542834	0.119978	0.019501	5.84093	2.1574	0.428807	0.089522	0.01142		532	2.24282	1.15919	0.483494	0.079162	0.02403	2.50034	0.983661	0.37885	0.065965	0.0226927
							48.203	1.01984	1.07925	0.880205	0.918353	-0.0336086	-0.104325		213	5.53626	2.35213	0.543176	0.120067	0.019517	5.84179	2.1582	0.429078	0.08917	0.011236		532.5	2.24301	1.15945	0.483661	0.079196	0.024041	2.50049	0.983963	0.378589	0.065739	0.0225882
							48.225	1.01965	1.08051	0.879725	0.918611	-0.0343883	-0.101647		213.2	5.53744	2.35319	0.543518	0.120156	0.019532	5.84236	2.15953	0.429296	0.089235	0.011037		533	2.24321	1.1597	0.483828	0.079229	0.024052	2.50097	0.984333	0.378502	0.065632	0.0226072
							48.247	1.02003	1.07901	0.879875	0.917954	-0.0346097	-0.104752		213.4	5.5386	2.35424	0.543859	0.120244	0.019548	5.84316	2.1606	0.429619	0.088891	0.010894		533.5	2.2434	1.15996	0.483995	0.079263	0.024063	2.50132	0.984682	0.378811	0.065751	0.0228493
							48.269	1.01952	1.08078	0.879525	0.917706	-0.0370097	-0.109384		213.6	5.53977	2.35529	0.544201	0.120333	0.019563	5.84395	2.16174	0.429913	0.089143	0.011031		534	2.24359	1.16022	0.484161	0.079296	0.024075	2.50161	0.984628	0.37916	0.065545	0.0227898
							48.29	1.02012	1.07933	0.879114	0.91628	-0.0384133	-0.114398		213.8	5.54094	2.35635	0.544542	0.120421	0.019579	5.84522	2.16226	0.430334	0.089204	0.010677		534.5	2.24378	1.16048	0.484327	0.07933	0.024086	2.50176	0.98485	0.37903	0.065411	0.0227412
							48.312	1.01963	1.07926	0.879143	0.917029	-0.0383568	-0.11292		214	5.5421	2.3574	0.544883	0.12051	0.019594	5.84665	2.16409	0.431326	0.089897	0.011124		535	2.24397	1.16073	0.484492	0.079363	0.024097	2.50234	0.985279	0.379112	0.065484	0.022718
							48.334	1.01967	1.0789	0.878691	0.918307	-0.0398797	-0.115542		214.2	5.54326	2.35844	0.545223	0.120598	0.01961	5.8484	2.16534	0.432175	0.090282	0.011362		535.5	2.24416	1.16099	0.484658	0.079397	0.024108	2.50286	0.985411	0.379003	0.065716	0.0226718
							48.356	1.01973	1.07972	0.878796	0.917395	-0.0411626	-0.108613		214.4	5.54441	2.35949	0.545564	0.120686	0.019625	5.85026	2.1675	0.432988	0.091113	0.012024		536	2.24435	1.16124	0.484823	0.07943	0.024119	2.50326	0.985559	0.37878	0.065548	0.022183
							48.377	1.01922	1.0795	0.87888	0.917881	-0.0419935	-0.105102		214.6	5.54556	2.36054	0.545904	0.120775	0.019641	5.85179	2.16832	0.433176	0.090924	0.011874		536.5	2.24454	1.1615	0.484987	0.079463	0.024131	2.50378	0.985805	0.378617	0.065661	0.0219315
							48.399	1.01944	1.08001	0.877941	0.917338	-0.0434431	-0.119103		214.8	5.54671	2.36158	0.546244	0.120863	0.019656	5.85337	2.16903	0.433571	0.09102	0.011723		537	2.24473	1.16175	0.485152	0.079496	0.024142	2.50431	0.986067	0.378747	0.065738	0.0219244
							48.421	1.01959	1.07955	0.877595	0.915579	-0.0454315	-0.116157		215	5.54786	2.36263	0.546583	0.120951	0.019672	5.85494	2.17033	0.43375	0.090492	0.011926		537.5	2.24491	1.162	0.485316	0.079529	0.024153	2.50481	0.98646	0.379048	0.065666	0.0220355
							48.443	1.0201	1.07929	0.87756	0.917265	-0.0446266	-0.120895		215.2	5.54901	2.36367	0.546923	0.121039	0.019687	5.85672	2.17199	0.434808	0.09132	0.012098		538	2.2451	1.16226	0.48548	0.079563	0.024164	2.50541	0.986805	0.379289	0.065676	0.0220635
							48.464	1.0198	1.07894	0.877963	0.917188	-0.0458964	-0.126847		215.4	5.55015	2.36471	0.547262	0.121128	0.019703	5.85847	2.17321	0.435059	0.091439	0.012054		538.5	2.24529	1.16251	0.485644	0.079596	0.024175	2.50575	0.986825	0.379314	0.065578	0.0219079
							48.486	1.01984	1.07957	0.877422	0.915926	-0.0479186	-0.119799		215.6	5.55129	2.36575	0.547601	0.121216	0.019718	5.85957	2.17449	0.435275	0.091764	0.012278		539	2.24547	1.16276	0.485807	0.079629	0.024186	2.50621	0.987021	0.379399	0.065634	0.0220433
							48.508	1.01936	1.07927	0.877313	0.915349	-0.0477767	-0.12639		215.8	5.55243	2.36679	0.54794	0.121304	0.019734	5.86116	2.17595	0.43529	0.092272	0.012124		539.5	2.24566	1.16301	0.48597	0.079662	0.024197	2.50657	0.987339	0.379358	0.065537	0.0221634
							48.53	1.01944	1.07935	0.877372	0.915343	-0.0494311	-0.122394		216	5.55356	2.36782	0.548278	0.121392	0.019749	5.86233	2.17707	0.43553	0.092305	0.012476		540	2.24584	1.16326	0.486133	0.079695	0.024208	2.50657	0.987339	0.379358	0.065537	0.0221634
							48.551	1.0194	1.0799	0.876535	0.915758	-0.0507026	-0.126268		216.2	5.55469	2.36886	0.548616	0.12148	0.019765	5.86445	2.17809	0.43592	0.092509	0.013315		540.5	2.24353	1.16207	0.485634	0.079613	0.024183	2.50218	0.986936	0.379109	0.064424	0.0212579
							48.573	1.01919	1.07951	0.877285	0.916035	-0.0515447	-0.134231		216.4	5.55582	2.3699	0.548954	0.121568	0.01978	5.86519	2.17883	0.435503	0.091903	0.012387		541	2.24123	1.16087	0.485135	0.079531	0.024159	2.49751	0.986757	0.379024	0.063694	0.0204989
							48.595	1.01969	1.08048	0.875942	0.915328	-0.0531898	-0.131524		216.6	5.55695	2.37093	0.549292	0.121656	0.019796	5.86586	2.17961	0.43547	0.091637	0.011779		541.5	2.23893	1.15968	0.484637	0.079449	0.024134	2.4918	0.986436	0.378912	0.062699	0.0195563
							48.617	1.01986	1.07983	0.87537	0.915151	-0.0547302	-0.129011		216.8	5.55807	2.37196	0.54963	0.121744	0.019811	5.86679	2.18043	0.43522	0.091233	0.011495		542	2.23663	1.15849	0.484139	0.079368	0.024109	2.48593	0.986279	0.378782	0.061986	0.0188048
							48.638	1.01945	1.07936	0.875986	0.916799	-0.0562455	-0.124454		217	5.55919	2.37299	0.549967	0.121832	0.019827	5.86699	2.1805	0.435203	0.091445	0.010886		542.5	2.23433	1.1573	0.483641	0.079286	0.024084	2.47992	0.98602	0.37884	0.06147	0.018184
							48.66	1.01933	1.08028	0.876669	0.914857	-0.0561424	-0.138501		217.2	5.56031	2.37402	0.550304	0.121919	0.019842	5.86763	2.18143	0.435648	0.091306	0.010763		543	2.23203	1.15611	0.483144	0.079205	0.024059	2.47317	0.98554	0.378527	0.060701	0.0170871
							48.682	1.01981	1.07994	0.875425	0.914425	-0.0570884	-0.132102		217.4	5.56143	2.37505	0.550641	0.122007	0.019858	5.8687	2.18225	0.435975	0.091181	0.010282		543.5	2.22974	1.15492	0.482648	0.079123	0.024035	2.46623	0.985389	0.378512	0.060439	0.0165044
							48.704	1.02003	1.07949	0.875094	0.917189	-0.05807	-0.132952		217.6	5.56254	2.37608	0.550977	0.122095	0.019873	5.86937	2.18343	0.436539	0.091521	0.010571		544	2.22745	1.15373	0.482152	0.079042	0.02401	2.45938	0.985587	0.378675	0.06013	0.015769
							48.725	1.01991	1.07886	0.874666	0.914453	-0.0595636	-0.137005		217.8	5.56365	2.3771	0.551314	0.122183	0.019889	5.87045	2.18463	0.437111	0.091906	0.010839		544.5	2.22516	1.15255	0.481657	0.078961	0.023985	2.45288	0.985756	0.379034	0.060552	0.0158296
							48.747	1.01924	1.07889	0.875107	0.913899	-0.0610316	-0.140434		218	5.56476	2.37812	0.55165	0.12227	0.019904	5.87118	2.18606	0.437953	0.092678	0.011438		545	2.22287	1.15136	0.481162	0.07888	0.023961	2.44643	0.985863	0.379306	0.060849	0.0158029
							48.769	1.0192	1.08004	0.874902	0.915396	-0.0614779	-0.142796		218.2	5.56587	2.37915	0.551986	0.122358	0.01992	5.87239	2.18688	0.438347	0.092344	0.011338		545.5	2.22059	1.15018	0.480667	0.078798	0.023936	2.44093	0.986059	0.379742	0.061362	0.016219
							48.791	1.01903	1.08021	0.874709	0.914355	-0.0623227	-0.143231		218.4	5.56697	2.38017	0.552321	0.122446	0.019935	5.87345	2.18796	0.439009	0.092556	0.011152		546	2.21831	1.149	0.480174	0.078717	0.023912	2.43518	0.985505	0.379807	0.061646	0.0161556
							48.812	1.01935	1.07948	0.874601	0.913987	-0.0637588	-0.140903		218.6	5.56807	2.38119	0.552657	0.122533	0.01995	5.87444	2.18863	0.4392	0.092907	0.010809		546.5	2.21603	1.14782	0.47968	0.078637	0.023887	2.42937	0.984978	0.379933	0.061236	0.0162292
							48.834	1.01941	1.08014	0.873943	0.914344	-0.0643371	-0.142176		218.8	5.56917	2.38221	0.552992	0.122621	0.019966	5.87516	2.18988	0.439633	0.093069	0.01095		547	2.21375	1.14664	0.479187	0.078556	0.023862	2.4238	0.985043	0.380239	0.061368	0.0164173
							48.856	1.0189	1.07953	0.873528	0.913656	-0.0669905	-0.147017		219	5.57027	2.38323	0.553327	0.122708	0.019981	5.87599	2.19126	0.43966	0.092949	0.011255		547.5	2.21148	1.14546	0.478695	0.078475	0.023838	2.4187	0.985433	0.380353	0.061288	0.0165439
							48.878	1.0192	1.07972	0.873853	0.913665	-0.0671761	-0.151996		219.2	5.57136	2.38424	0.553661	0.122796	0.019997	5.87748	2.19303	0.440368	0.093273	0.01137		548	2.2092	1.14428	0.478203	0.078394	0.023813	2.41322	0.985365	0.380734	0.061485	0.0167278
							48.899	1.01935	1.08004	0.873138	0.912758	-0.0691087	-0.152755		219.4	5.57245	2.38526	0.553996	0.122883	0.020012	5.87911	2.19455	0.44036	0.093347	0.011764		548.5	2.20694	1.14311	0.477712	0.078314	0.023789	2.40789	0.985454	0.380648	0.061728	0.0170525
							48.921	1.01918	1.0807	0.873278	0.912403	-0.0695611	-0.15026		219.6	5.57354	2.38627	0.55433	0.12297	0.020027	5.88011	2.19588	0.440422	0.093281	0.01151		549	2.20467	1.14193	0.477221	0.078233	0.023765	2.40217	0.985154	0.380703	0.061551	0.0169737
							48.943	1.01901	1.07952	0.87309	0.913382	-0.0703309	-0.14753		219.8	5.57462	2.38728	0.554664	0.123058	0.020043	5.88142	2.19707	0.440735	0.092896	0.011547		549.5	2.2024	1.14076	0.476731	0.078153	0.02374	2.39665	0.984435	0.380481	0.061509	0.0168917
							48.965	1.0194	1.07978	0.872963	0.912622	-0.0715905	-0.154142		220	5.5757	2.3883	0.554998	0.123145	0.020058	5.88286	2.19832	0.4412	0.092925	0.011838		550	2.20014	1.13959	0.476241	0.078073	0.023716	2.39074	0.984314	0.380135	0.061592	0.0169526
							48.986	1.01913	1.08051	0.87238	0.913761	-0.0724149	-0.158148		220.2	5.57678	2.38931	0.555331	0.123232	0.020074	5.88408	2.19895	0.441129	0.092374	0.011689		550.5	2.19788	1.13842	0.475752	0.077993	0.023691	2.3855	0.984238	0.380008	0.061661	0.0170297
							49.008	1.0193	1.07911	0.87252	0.912677	-0.0738587	-0.160146		220.4	5.57786	2.39032	0.555665	0.123319	0.020089	5.88509	2.19983	0.441469	0.092145	0.010949		551	2.19562	1.13725	0.475263	0.077912	0.023667	2.38035	0.984141	0.38002	0.061724	0.0172509
							49.03	1.01883	1.08043	0.872305	0.911695	-0.0753108	-0.156956		220.6	5.57894	2.39132	0.555998	0.123407	0.020104	5.88657	2.20081	0.4422	0.092483	0.011107		551.5	2.19337	1.13608	0.474775	0.077832	0.023643	2.37448	0.983823	0.379739	0.061226	0.0168726
							49.052	1.01889	1.08061	0.871113	0.912129	-0.0764165	-0.156648		220.8	5.58001	2.39233	0.55633	0.123494	0.02012	5.88802	2.20163	0.442008	0.092005	0.011183		552	2.19111	1.13491	0.474287	0.077752	0.023618	2.36929	0.98349	0.379131	0.060802	0.0165891
							49.073	1.01913	1.07951	0.871367	0.912503	-0.0775749	-0.158812		221	5.58108	2.39333	0.556663	0.123581	0.020135	5.88905	2.20265	0.44276	0.092574	0.011262		552.5	2.18886	1.13375	0.4738	0.077673	0.023594	2.3641	0.983023	0.378972	0.060507	0.0163354
							49.095	1.01913	1.07974	0.871566	0.911924	-0.0781267	-0.160018		221.2	5.58215	2.39434	0.556995	0.123668	0.020151	5.89051	2.20413	0.443494	0.092036	0.01177		553	2.18661	1.13258	0.473313	0.077593	0.02357	2.3585	0.98257	0.378563	0.060006	0.015801
							49.117	1.01909	1.08022	0.871415	0.912513	-0.0796555	-0.160359		221.4	5.58321	2.39534	0.557327	0.123755	0.020166	5.89175	2.20629	0.444004	0.09214	0.012453		553.5	2.18437	1.13142	0.472826	0.077513	0.023546	2.35321	0.982454	0.378704	0.060198	0.0159891
							49.139	1.01909	1.07999	0.870788	0.912355	-0.0805112	-0.165501		221.6	5.58427	2.39634	0.557659	0.123842	0.020181	5.89237	2.20785	0.444723	0.092385	0.012859		554	2.18212	1.13026	0.472341	0.077433	0.023521	2.34802	0.982527	0.378816	0.060225	0.0157073
							49.16	1.01874	1.0801	0.87052	0.912221	-0.0812172	-0.162447		221.8	5.58533	2.39734	0.557991	0.123929	0.020197	5.89285	2.20917	0.445347	0.092727	0.01314		554.5	2.17988	1.1291	0.471855	0.077354	0.023497	2.34289	0.982122	0.378953	0.060479	0.0159478
							49.182	1.01899	1.08	0.870334	0.910983	-0.0832109	-0.162683		222	5.58639	2.39834	0.558322	0.124016	0.020212	5.89314	2.20979	0.445109	0.093319	0.012503		555	2.17764	1.12794	0.471371	0.077274	0.023473	2.33744	0.981717	0.379019	0.060236	0.0161353
							49.204	1.01828	1.08005	0.86951	0.911942	-0.0838273	-0.168203		222.2	5.58745	2.39934	0.558653	0.124103	0.020227	5.89384	2.21014	0.4449	0.092765	0.011757		555.5	2.1754	1.12678	0.470886	0.077195	0.023449	2.33269	0.98156	0.37933	0.060206	0.0164572
							49.226	1.01859	1.07927	0.869506	0.910256	-0.0845689	-0.165975		222.4	5.5885	2.40034	0.558984	0.12419	0.020243	5.8941	2.21084	0.444739	0.093543	0.01138		556	2.17317	1.12562	0.470403	0.077116	0.023425	2.32716	0.981018	0.379193	0.059922	0.016354
							49.247	1.0185	1.08	0.869754	0.909584	-0.0860744	-0.172946		222.6	5.58955	2.40133	0.559315	0.124276	0.020258	5.8949	2.21197	0.444744	0.094178	0.011145		556.5	2.17093	1.12446	0.469919	0.077036	0.023401	2.32228	0.980909	0.379642	0.060084	0.0163793
							49.269	1.01877	1.08051	0.869251	0.911371	-0.0869426	-0.166741		222.8	5.5906	2.40232	0.559645	0.124363	0.020273	5.89535	2.21277	0.444838	0.093609	0.011241		557	2.1687	1.12331	0.469436	0.076957	0.023377	2.31727	0.98082	0.379917	0.060547	0.0163065
							49.291	1.01836	1.07969	0.869074	0.911766	-0.0880975	-0.173245		223	5.59164	2.40332	0.559976	0.12445	0.020289	5.89674	2.21399	0.44527	0.093513	0.011894		557.5	2.16648	1.12215	0.468954	0.076878	0.023353	2.31249	0.980802	0.379997	0.060592	0.0164518
							49.313	1.01839	1.08001	0.869034	0.911492	-0.0895331	-0.175812		223.2	5.59269	2.40431	0.560306	0.124537	0.020304	5.89861	2.21568	0.44608	0.093772	0.012187		558	2.16425	1.121	0.468472	0.076799	0.023329	2.30759	0.980711	0.380306	0.061213	0.0168938
							49.334	1.01956	1.0806	0.868828	0.910706	-0.0895852	-0.174882		223.4	5.59373	2.4053	0.560635	0.124623	0.020319	5.89978	2.21637	0.446351	0.094162	0.012237		558.5	2.16203	1.11985	0.467991	0.07672	0.023305	2.30268	0.980654	0.380261	0.061259	0.0171596
							49.356	1.01906	1.07962	0.868699	0.910155	-0.0917568	-0.175697		223.6	5.59477	2.40629	0.560965	0.12471	0.020335	5.90042	2.21701	0.446637	0.093928	0.012081		559	2.1598	1.1187	0.46751	0.076642	0.023281	2.29748	0.980166	0.38019	0.06133	0.0169943
							49.378	1.01902	1.08055	0.868829	0.909868	-0.0923814	-0.173724		223.8	5.5958	2.40728	0.561294	0.124796	0.02035	5.90145	2.21767	0.447011	0.093828	0.011997		559.5	2.15759	1.11755	0.46703	0.076563	0.023257	2.29249	0.979629	0.379884	0.061804	0.0171515
							49.4	1.01806	1.0807	0.868161	0.909224	-0.0933298	-0.176663		224	5.59684	2.40826	0.561623	0.124883	0.020365	5.90265	2.21878	0.447445	0.093958	0.012081		560	2.15537	1.1164	0.46655	0.076484	0.023233	2.28777	0.979866	0.380037	0.061923	0.017346
							49.421	1.01872	1.08013	0.867807	0.90903	-0.0948045	-0.180874		224.2	5.59787	2.40925	0.561952	0.124969	0.020381	5.90376	2.21903	0.447538	0.09336	0.01121		560.5	2.15315	1.11525	0.466071	0.076406	0.023209	2.28342	0.979489	0.379954	0.061696	0.0174425
							49.443	1.01875	1.08025	0.867739	0.910667	-0.0955432	-0.178757		224.4	5.59889	2.41023	0.56228	0.125056	0.020396	5.90525	2.22038	0.44818	0.094229	0.011449		561	2.15094	1.11411	0.465592	0.076327	0.023185	2.27839	0.979427	0.379953	0.061655	0.0176299
							49.465	1.0182	1.08027	0.867452	0.910899	-0.0961555	-0.187411		224.6	5.59992	2.41121	0.562609	0.125142	0.020411	5.90656	2.22079	0.447997	0.093997	0.010747		561.5	2.14873	1.11296	0.465113	0.076249	0.023162	2.27338	0.979061	0.379774	0.061431	0.0171249
							49.487	1.01849	1.07929	0.867104	0.909619	-0.0976433	-0.183038		224.8	5.60095	2.4122	0.562937	0.125229	0.020426	5.90811	2.22174	0.448311	0.093651	0.011053		562	2.14653	1.11182	0.464636	0.07617	0.023138	2.26902	0.978952	0.379872	0.061309	0.0173265
							49.508	1.01835	1.07988	0.86652	0.910551	-0.0991602	-0.184267		225	5.60197	2.41318	0.563265	0.125315	0.020442	5.90962	2.22351	0.448963	0.094253	0.011944		562.5	2.14432	1.11068	0.464158	0.076092	0.023114	2.26464	0.978749	0.380444	0.061413	0.0175979
							49.53	1.01832	1.0804	0.866831	0.909398	-0.0998842	-0.190745		225.2	5.60299	2.41416	0.563592	0.125401	0.020457	5.91097	2.22489	0.449511	0.093966	0.012305		563	2.14212	1.10954	0.463681	0.076014	0.02309	2.25992	0.978613	0.380378	0.061149	0.017317
							49.552	1.01836	1.08004	0.866306	0.909745	-0.100504	-0.188487		225.4	5.604	2.41513	0.56392	0.125488	0.020472	5.91235	2.22646	0.450151	0.094446	0.012619		563.5	2.13992	1.1084	0.463205	0.075936	0.023067	2.25556	0.978838	0.381033	0.061399	0.0173113
							49.574	1.01865	1.0811	0.866294	0.909515	-0.102622	-0.199821		225.6	5.60502	2.41611	0.564247	0.125574	0.020487	5.91314	2.22725	0.450249	0.094965	0.011936		564	2.13772	1.10726	0.462729	0.075858	0.023043	2.25103	0.978757	0.38126	0.061383	0.0169624
							49.595	1.0178	1.08101	0.866086	0.908627	-0.103847	-0.182477		225.8	5.60603	2.41709	0.564574	0.12566	0.020503	5.9142	2.22832	0.450035	0.095029	0.011776		564.5	2.13552	1.10612	0.462254	0.07578	0.023019	2.24654	0.978502	0.381547	0.061351	0.0171015
							49.617	1.01823	1.07999	0.865774	0.908933	-0.104767	-0.195457		226	5.60704	2.41806	0.564901	0.125746	0.020518	5.91533	2.22906	0.450177	0.0954	0.01156		565	2.13333	1.10498	0.461779	0.075702	0.022996	2.24184	0.978437	0.381666	0.061272	0.0171698
							49.639	1.01839	1.0804	0.865302	0.906678	-0.105042	-0.195583		226.2	5.60804	2.41903	0.565227	0.125832	0.020533	5.91658	2.22978	0.450438	0.095248	0.011586		565.5	2.13114	1.10385	0.461304	0.075624	0.022972	2.23761	0.978446	0.381911	0.061104	0.0172065
							49.661	1.01826	1.08101	0.865406	0.906715	-0.106926	-0.196425		226.4	5.60905	2.42001	0.565554	0.125918	0.020549	5.91721	2.23095	0.450787	0.095172	0.01133		566	2.12894	1.10271	0.46083	0.075546	0.022948	2.23261	0.97788	0.381828	0.060964	0.0166838
							49.682	1.01834	1.08034	0.865011	0.906215	-0.108116	-0.197008		226.6	5.61005	2.42098	0.56588	0.126004	0.020564	5.91895	2.23273	0.451882	0.095535	0.011662		566.5	2.12676	1.10158	0.460357	0.075469	0.022925	2.22848	0.977876	0.38228	0.061405	0.0165659
							49.704	1.01861	1.08052	0.865291	0.906831	-0.108382	-0.19561		226.8	5.61105	2.42195	0.566205	0.12609	0.020579	5.92022	2.23408	0.452794	0.095732	0.012653		567	2.12457	1.10045	0.459884	0.075391	0.022901	2.22409	0.977636	0.382194	0.061173	0.0164514
							49.726	1.01851	1.08067	0.864996	0.907425	-0.10924	-0.200416		227	5.61205	2.42291	0.566531	0.126176	0.020594	5.92152	2.23531	0.453055	0.09575	0.012545		567.5	2.12239	1.09932	0.459411	0.075314	0.022878	2.21987	0.977742	0.382325	0.061116	0.0168611
							49.747	1.01854	1.07951	0.864556	0.906725	-0.111544	-0.198774		227.2	5.61305	2.42388	0.566856	0.126262	0.020609	5.9229	2.23686	0.453448	0.096198	0.012911		568	2.12021	1.09819	0.458939	0.075236	0.022854	2.21567	0.977618	0.382297	0.061203	0.0170367
							49.769	1.01808	1.08125	0.864187	0.906764	-0.111965	-0.197358		227.4	5.61404	2.42485	0.567181	0.126348	0.020625	5.9236	2.23782	0.453533	0.09637	0.012856		568.5	2.11803	1.09706	0.458468	0.075159	0.022831	2.21148	0.97728	0.382173	0.061312	0.0167522
							49.791	1.01784	1.08024	0.863737	0.908286	-0.112793	-0.19808		227.6	5.61503	2.42581	0.567506	0.126434	0.02064	5.92426	2.23862	0.454007	0.096493	0.0131		569	2.11585	1.09593	0.457997	0.075082	0.022807	2.20696	0.976454	0.381604	0.061136	0.0164085
							49.813	1.01835	1.08	0.863376	0.906979	-0.1133	-0.200522		227.8	5.61602	2.42677	0.567831	0.12652	0.020655	5.9251	2.23982	0.453929	0.096858	0.012808		569.5	2.11368	1.09481	0.457526	0.075005	0.022784	2.20291	0.97659	0.381652	0.061555	0.0166736
							49.834	1.018	1.08053	0.863184	0.905188	-0.114256	-0.20231		228	5.617	2.42774	0.568155	0.126606	0.02067	5.92612	2.24136	0.454733	0.097399	0.013289		570	2.11151	1.09368	0.457056	0.074928	0.02276	2.19876	0.976586	0.38158	0.061506	0.0165958
							49.856	1.01828	1.08019	0.863384	0.907224	-0.115657	-0.206675		228.2	5.61799	2.4287	0.56848	0.126692	0.020686	5.92698	2.24199	0.455167	0.097706	0.012857		570.5	2.10934	1.09256	0.456587	0.074851	0.022737	2.19463	0.97636	0.381329	0.061658	0.0167708
							49.878	1.01812	1.07915	0.862177	0.906873	-0.117168	-0.213509		228.4	5.61897	2.42966	0.568804	0.126777	0.020701	5.92778	2.24314	0.45539	0.098102	0.013255		571	2.10717	1.09144	0.456117	0.074774	0.022714	2.19029	0.976292	0.381334	0.061915	0.0167296
							49.9	1.01837	1.0807	0.86286	0.906565	-0.117812	-0.207212		228.6	5.61995	2.43062	0.569127	0.126863	0.020716	5.92922	2.24406	0.456071	0.097715	0.012905		571.5	2.10501	1.09031	0.455649	0.074697	0.02269	2.18617	0.976198	0.381406	0.061935	0.0165581
							49.921	1.01815	1.07914	0.86226	0.906152	-0.119723	-0.209419		228.8	5.62093	2.43157	0.569451	0.126949	0.020731	5.9305	2.24556	0.457148	0.098076	0.013256		572	2.10284	1.08919	0.455181	0.07462	0.022667	2.18212	0.97631	0.381562	0.061759	0.0167145
							49.943	1.01767	1.0798	0.862173	0.905213	-0.120425	-0.208791		229	5.6219	2.43253	0.569774	0.127034	0.020746	5.93122	2.24725	0.457326	0.098491	0.013113		572.5	2.10068	1.08808	0.454713	0.074544	0.022644	2.178	0.976325	0.381906	0.061556	0.0166087
							49.965	1.01762	1.08056	0.861573	0.906351	-0.122114	-0.209866		229.2	5.62287	2.43348	0.570097	0.12712	0.020762	5.93209	2.24804	0.457987	0.098724	0.012734		573	2.09853	1.08696	0.454246	0.074467	0.02262	2.17363	0.97625	0.381831	0.061374	0.0162339
							49.987	1.01746	1.08008	0.861754	0.905217	-0.122558	-0.213449		229.4	5.62384	2.43444	0.57042	0.127205	0.020777	5.93313	2.24942	0.458465	0.098822	0.012753		573.5	2.09637	1.08584	0.453779	0.074391	0.022597	2.1694	0.976408	0.382281	0.061557	0.0161339
							50.008	1.0176	1.07975	0.861428	0.904245	-0.123969	-0.215305		229.6	5.62481	2.43539	0.570743	0.127291	0.020792	5.93394	2.25012	0.457813	0.098556	0.012136		574	2.09422	1.08473	0.453313	0.074314	0.022574	2.16523	0.976044	0.382262	0.061713	0.0162139
							50.03	1.0181	1.08082	0.861529	0.905359	-0.124694	-0.217674		229.8	5.62578	2.43634	0.571065	0.127376	0.020807	5.93523	2.25135	0.458014	0.098324	0.012059		574.5	2.09206	1.08361	0.452847	0.074238	0.022551	2.16122	0.976212	0.382242	0.062043	0.0164365
							50.052	1.01803	1.07981	0.861037	0.905054	-0.125702	-0.225012		230	5.62674	2.43729	0.571387	0.127462	0.020822	5.93603	2.25187	0.458164	0.098374	0.011851		575	2.08991	1.0825	0.452382	0.074161	0.022528	2.15684	0.976359	0.382121	0.061886	0.0164798
							50.074	1.01761	1.08072	0.860194	0.90545	-0.12662	-0.216881		230.2	5.6277	2.43824	0.571709	0.127547	0.020837	5.93686	2.25248	0.458151	0.09823	0.011773		575.5	2.08777	1.08139	0.451917	0.074085	0.022504	2.1529	0.976241	0.382459	0.061834	0.0168362
							50.095	1.01761	1.08033	0.860321	0.905456	-0.126494	-0.217542		230.4	5.62866	2.43919	0.572031	0.127632	0.020853	5.93738	2.25355	0.458551	0.098168	0.011856		576	2.08562	1.08028	0.451453	0.074009	0.022481	2.14877	0.975924	0.382279	0.061748	0.0165552
							50.117	1.01723	1.08026	0.860118	0.9055	-0.128925	-0.229114		230.6	5.62962	2.44014	0.572352	0.127718	0.020868	5.93876	2.25397	0.458637	0.098359	0.012123		576.5	2.08348	1.07916	0.450989	0.073933	0.022458	2.14482	0.975873	0.382322	0.061581	0.0167875
							50.139	1.01771	1.08047	0.85943	0.905129	-0.129217	-0.226286		230.8	5.63057	2.44108	0.572673	0.127803	0.020883	5.93976	2.25482	0.458888	0.09837	0.012053		577	2.08134	1.07806	0.450526	0.073857	0.022435	2.14061	0.975408	0.382208	0.061379	0.0169635
							50.161	1.01763	1.07977	0.859536	0.90499	-0.130162	-0.224115		231	5.63152	2.44203	0.572994	0.127888	0.020898	5.94103	2.25538	0.459012	0.098415	0.011913		577.5	2.0792	1.07695	0.450063	0.073781	0.022412	2.13617	0.975152	0.382201	0.061429	0.0171276
							50.182	1.01718	1.07957	0.859356	0.90413	-0.131355	-0.224461		231.2	5.63248	2.44297	0.573315	0.127973	0.020913	5.9424	2.2564	0.459677	0.098364	0.012542		578	2.07707	1.07584	0.4496	0.073705	0.022389	2.13199	0.974593	0.38199	0.061314	0.0170396
							50.204	1.0175	1.0792	0.859342	0.903764	-0.132118	-0.231997		231.4	5.63342	2.44391	0.573636	0.128058	0.020928	5.94259	2.25674	0.459759	0.097869	0.012694		578.5	2.07493	1.07474	0.449138	0.07363	0.022366	2.12782	0.974097	0.382021	0.0614	0.0167296
							50.226	1.0176	1.08034	0.858871	0.90379	-0.133542	-0.237188		231.6	5.63437	2.44485	0.573956	0.128144	0.020943	5.94353	2.2577	0.460569	0.098059	0.013223		579	2.0728	1.07363	0.448677	0.073554	0.022343	2.12385	0.973745	0.382224	0.061322	0.016878
							50.248	1.01733	1.07974	0.858562	0.901942	-0.135017	-0.229675		231.8	5.63531	2.44579	0.574276	0.128229	0.020959	5.94471	2.25882	0.460691	0.098524	0.01351		579.5	2.07067	1.07253	0.448216	0.073479	0.02232	2.12007	0.973669	0.382416	0.061572	0.0170471
							50.269	1.01741	1.08038	0.858441	0.90481	-0.135274	-0.234552		232	5.63625	2.44673	0.574596	0.128314	0.020974	5.94545	2.25978	0.461354	0.098174	0.013697		580	2.06854	1.07143	0.447756	0.073403	0.022297	2.11612	0.973327	0.382553	0.061769	0.0168196
							50.291	1.01722	1.08003	0.858348	0.902713	-0.137459	-0.232896		232.2	5.63719	2.44767	0.574916	0.128399	0.020989	5.94643	2.26044	0.461687	0.098118	0.013488		580.5	2.06642	1.07033	0.447295	0.073328	0.022274	2.11227	0.973058	0.382651	0.06181	0.0167414
							50.313	1.0171	1.07981	0.857573	0.904302	-0.138416	-0.234231		232.4	5.63813	2.4486	0.575235	0.128484	0.021004	5.94738	2.26129	0.461858	0.097586	0.01345		581	2.06429	1.06923	0.446836	0.073252	0.022251	2.10862	0.973057	0.383132	0.062117	0.0168768
							50.335	1.01733	1.08005	0.858017	0.903121	-0.138016	-0.235039		232.6	5.63906	2.44954	0.575554	0.128569	0.021019	5.94865	2.26249	0.462445	0.097816	0.013379		581.5	2.06217	1.06813	0.446377	0.073177	0.022229	2.10479	0.973083	0.383285	0.062264	0.016933
							50.356	1.0172	1.07979	0.857136	0.903219	-0.140465	-0.238105		232.8	5.64	2.45047	0.575873	0.128654	0.021034	5.94925	2.26341	0.46243	0.098131	0.013565		582	2.06005	1.06703	0.445918	0.073102	0.022206	2.101	0.972936	0.383366	0.062212	0.0170213
							50.378	1.01734	1.07987	0.856709	0.902766	-0.140593	-0.239361		233	5.64093	2.4514	0.576192	0.128738	0.021049	5.94988	2.26419	0.462187	0.098054	0.013127		582.5	2.05794	1.06594	0.44546	0.073027	0.022183	2.09702	0.972577	0.383473	0.062277	0.0167305
							50.4	1.01714	1.08054	0.856905	0.902506	-0.141991	-0.240898		233.2	5.64185	2.45234	0.576511	0.128823	0.021064	5.95058	2.26526	0.462122	0.097993	0.01267		583	2.05582	1.06484	0.445002	0.072952	0.02216	2.09316	0.972247	0.383432	0.062423	0.0165773
							50.422	1.01754	1.08006	0.856691	0.90348	-0.142926	-0.24019		233.4	5.64278	2.45327	0.576829	0.128908	0.021079	5.95129	2.26672	0.46202	0.097895	0.012577		583.5	2.05371	1.06375	0.444545	0.072877	0.022137	2.08947	0.972414	0.383514	0.062565	0.016413
							50.443	1.01637	1.07992	0.855797	0.90121	-0.14406	-0.241552		233.6	5.6437	2.45419	0.577147	0.128993	0.021094	5.95164	2.26712	0.461647	0.097765	0.01185		584	2.0516	1.06265	0.444088	0.072802	0.022115	2.08627	0.972236	0.383751	0.063008	0.0167246
							50.465	1.01724	1.08038	0.856114	0.901155	-0.145168	-0.242874		233.8	5.64463	2.45512	0.577465	0.129077	0.02111	5.95199	2.2679	0.461764	0.097492	0.010989		584.5	2.04949	1.06156	0.443632	0.072727	0.022092	2.08271	0.972185	0.38354	0.06288	0.0166845
							50.487	1.01735	1.08063	0.855209	0.902268	-0.146128	-0.240757		234	5.64555	2.45605	0.577782	0.129162	0.021125	5.95282	2.26887	0.461971	0.098026	0.010978		585	2.04739	1.06047	0.443176	0.072652	0.022069	2.07913	0.97199	0.383545	0.062522	0.0168316
							50.509	1.01718	1.08025	0.85541	0.900691	-0.146767	-0.249215		234.2	5.64646	2.45698	0.5781	0.129247	0.02114	5.9536	2.26982	0.462751	0.098456	0.011279		585.5	2.04528	1.05938	0.442721	0.072578	0.022046	2.07565	0.971803	0.383539	0.062114	0.0168418
							50.53	1.01651	1.07973	0.854423	0.902995	-0.147884	-0.250606		234.4	5.64738	2.4579	0.578417	0.129331	0.021155	5.95423	2.27068	0.463227	0.098371	0.011013		586	2.04318	1.05829	0.442266	0.072503	0.022024	2.07181	0.971612	0.383105	0.061761	0.0166259
							50.552	1.01653	1.08028	0.855419	0.901356	-0.149782	-0.247413		234.6	5.64829	2.45882	0.578734	0.129416	0.02117	5.95503	2.27082	0.463118	0.098529	0.010713		586.5	2.04108	1.0572	0.441812	0.072429	0.022001	2.06767	0.971551	0.382846	0.061551	0.0166653
							50.574	1.01672	1.07989	0.854852	0.901229	-0.149399	-0.249671		234.8	5.6492	2.45975	0.579051	0.1295	0.021185	5.95657	2.27241	0.46439	0.099574	0.011476		587	2.03899	1.05612	0.441358	0.072354	0.021979	2.06421	0.971649	0.382802	0.061687	0.016792
							50.596	1.01684	1.07966	0.854443	0.899765	-0.150226	-0.249634		235	5.65011	2.46067	0.579367	0.129585	0.0212	5.95707	2.27289	0.464829	0.099845	0.012015		587.5	2.03689	1.05503	0.440904	0.07228	0.021956	2.05985	0.971155	0.382702	0.061403	0.016433
							50.617	1.01661	1.07938	0.85353	0.900943	-0.151959	-0.253209		235.2	5.65102	2.46159	0.579683	0.129669	0.021215	5.95753	2.27408	0.465212	0.099662	0.012419		588	2.0348	1.05395	0.440451	0.072206	0.021933	2.05632	0.970876	0.382553	0.061345	0.0164121
							50.639	1.0173	1.07965	0.853687	0.900199	-0.152694	-0.245755		235.4	5.65192	2.46251	0.579999	0.129754	0.02123	5.95823	2.27556	0.465431	0.099944	0.013318		588.5	2.03271	1.05287	0.439999	0.072131	0.021911	2.05243	0.970155	0.382499	0.06109	0.0159618
							50.661	1.01666	1.0794	0.853464	0.900297	-0.154028	-0.252402		235.6	5.65282	2.46342	0.580315	0.129838	0.021245	5.95946	2.27657	0.465921	0.099921	0.013696		589	2.03062	1.05178	0.439547	0.072057	0.021888	2.04899	0.970111	0.382772	0.061607	0.0161937
							50.683	1.01615	1.07947	0.853362	0.901633	-0.155272	-0.260366		235.8	5.65372	2.46434	0.580631	0.129923	0.02126	5.96039	2.2775	0.466124	0.10007	0.013808		589.5	2.02853	1.05071	0.439095	0.071983	0.021866	2.04517	0.969692	0.382617	0.061527	0.0159625
							50.704	1.01667	1.08026	0.852858	0.899232	-0.156372	-0.257635		236	5.65462	2.46525	0.580946	0.130007	0.021275	5.9617	2.27875	0.4667	0.099661	0.014121		590	2.02645	1.04963	0.438644	0.071909	0.021843	2.04137	0.969626	0.382604	0.061949	0.0158905
							50.726	1.01651	1.0802	0.853336	0.899026	-0.157089	-0.261005		236.2	5.65552	2.46617	0.581261	0.130091	0.02129	5.96311	2.27982	0.466794	0.099963	0.015087		590.5	2.02437	1.04855	0.438193	0.071835	0.021821	2.03787	0.969955	0.383005	0.062359	0.0164071
							50.748	1.01657	1.07981	0.85284	0.899398	-0.157893	-0.262491		236.4	5.65641	2.46708	0.581576	0.130175	0.021305	5.96462	2.28139	0.466987	0.100503	0.015689		591	2.02229	1.04747	0.437743	0.071762	0.021799	2.03417	0.969856	0.382864	0.062642	0.0167844
							50.77	1.01639	1.07974	0.852402	0.898662	-0.157977	-0.261957		236.6	5.65731	2.46799	0.581891	0.13026	0.02132	5.9659	2.28272	0.466868	0.100833	0.016159		591.5	2.02021	1.04639	0.437294	0.071688	0.021776	2.03027	0.969533	0.38233	0.062602	0.0168242
							50.791	1.01606	1.07985	0.851968	0.897328	-0.159092	-0.259784		236.8	5.6582	2.4689	0.582206	0.130344	0.021335	5.96746	2.28392	0.46733	0.101098	0.016746		592	2.01813	1.04532	0.436844	0.071614	0.021754	2.02652	0.969624	0.382358	0.062771	0.0170146
							50.813	1.01626	1.07909	0.852209	0.898302	-0.161302	-0.264302		237	5.65908	2.46981	0.58252	0.130428	0.02135	5.96888	2.2852	0.468237	0.101568	0.01632		592.5	2.01606	1.04424	0.436395	0.071541	0.021731	2.02282	0.969261	0.382438	0.062741	0.0167039
							50.835	1.01602	1.07974	0.85126	0.898156	-0.161792	-0.263502		237.2	5.65997	2.47072	0.582834	0.130512	0.021365	5.96997	2.28667	0.468338	0.101755	0.016061		593	2.01399	1.04317	0.435947	0.071467	0.021709	2.01935	0.969346	0.38268	0.06278	0.016804
							50.857	1.01567	1.07898	0.851089	0.898861	-0.162627	-0.268217		237.4	5.66085	2.47163	0.583148	0.130596	0.02138	5.97107	2.2876	0.468965	0.101921	0.015957		593.5	2.01192	1.0421	0.435499	0.071394	0.021687	2.01608	0.969148	0.382541	0.062906	0.0169483
							50.878	1.0162	1.07915	0.850583	0.897765	-0.163962	-0.274345		237.6	5.66174	2.47254	0.583461	0.13068	0.021395	5.97138	2.28839	0.469079	0.101333	0.015266		594	2.00985	1.04103	0.435052	0.07132	0.021665	2.01237	0.968726	0.382414	0.062745	0.0171719
							50.9	1.01583	1.08024	0.850502	0.897791	-0.165118	-0.272824		237.8	5.66261	2.47344	0.583775	0.130764	0.02141	5.9718	2.28903	0.469163	0.101054	0.014073		594.5	2.00779	1.03996	0.434605	0.071247	0.021642	2.00893	0.96831	0.382126	0.062384	0.0169435
							50.922	1.01621	1.07984	0.849907	0.897851	-0.166597	-0.272176		238	5.66349	2.47435	0.584088	0.130848	0.021425	5.97301	2.29047	0.469596	0.101517	0.013938		595	2.00572	1.03889	0.434158	0.071174	0.02162	2.00557	0.968481	0.382194	0.062487	0.0170107
							50.944	1.01617	1.07997	0.849492	0.897536	-0.166455	-0.275445		238.2	5.66437	2.47525	0.584401	0.130932	0.02144	5.97365	2.29085	0.470108	0.100958	0.013865		595.5	2.00366	1.03782	0.433712	0.071101	0.021598	2.00206	0.968884	0.382229	0.062277	0.0169456
							50.965	1.01592	1.07937	0.849828	0.89732	-0.167734	-0.275449		238.4	5.66524	2.47615	0.584714	0.131016	0.021455	5.97433	2.29137	0.470244	0.100402	0.013281		596	2.00161	1.03676	0.433267	0.071028	0.021576	1.99823	0.968776	0.382349	0.062357	0.0166843
							50.987	1.01594	1.07861	0.849092	0.897433	-0.168823	-0.274157		238.6	5.66611	2.47705	0.585026	0.131099	0.02147	5.97461	2.2922	0.470558	0.10056	0.013602		596.5	1.99955	1.03569	0.432821	0.070955	0.021554	1.9951	0.968954	0.382566	0.062548	0.0169519
							51.009	1.01598	1.07842	0.84919	0.895406	-0.170094	-0.278013		238.8	5.66698	2.47795	0.585338	0.131183	0.021485	5.97551	2.29345	0.471305	0.100913	0.013994		597	1.9975	1.03463	0.432377	0.070882	0.021531	1.99192	0.969164	0.383057	0.062648	0.0169845
							51.031	1.0156	1.07889	0.848615	0.895525	-0.170695	-0.275149		239	5.66785	2.47885	0.58565	0.131267	0.0215	5.97577	2.2939	0.471116	0.100266	0.013723		597.5	1.99544	1.03357	0.431932	0.070809	0.021509	1.98797	0.968455	0.383149	0.0625	0.0168954
							51.052	1.01545	1.07936	0.848122	0.896064	-0.171295	-0.278056		239.2	5.66871	2.47974	0.585962	0.131351	0.021515	5.97689	2.29524	0.471695	0.10051	0.013752		598	1.99339	1.0325	0.431489	0.070736	0.021487	1.98474	0.96822	0.383206	0.062536	0.0169165
							51.074	1.01552	1.07915	0.848096	0.896865	-0.173322	-0.281137		239.4	5.66958	2.48064	0.586274	0.131434	0.02153	5.97839	2.29657	0.471499	0.100933	0.014053		598.5	1.99134	1.03144	0.431045	0.070664	0.021465	1.98089	0.967469	0.383223	0.061969	0.016183
							51.096	1.01568	1.07874	0.847726	0.895265	-0.174161	-0.281968		239.6	5.67044	2.48154	0.586585	0.131518	0.021545	5.97904	2.29761	0.471952	0.100892	0.014057		599	1.9893	1.03038	0.430603	0.070591	0.021443	1.97762	0.967459	0.383535	0.061986	0.0163236
							51.118	1.01586	1.07888	0.847809	0.896369	-0.174837	-0.280957		239.8	5.6713	2.48243	0.586896	0.131602	0.02156	5.98064	2.29905	0.472902	0.101654	0.014593		599.5	1.98725	1.02932	0.43016	0.070519	0.021421	1.97402	0.967261	0.383488	0.061472	0.0162589
							51.139	1.01557	1.07894	0.847106	0.894411	-0.175757	-0.285087		240	5.67216	2.48332	0.587207	0.131685	0.021575	5.98211	2.30035	0.473799	0.102158	0.015102		600	1.98521	1.02827	0.429718	0.070446	0.021399	1.97066	0.96733	0.383947	0.061505	0.0163143
							51.161	1.01554	1.0784	0.846713	0.896144	-0.177641	-0.282831		240.2	5.67301	2.48421	0.587518	0.131769	0.02159	5.98317	2.30141	0.473751	0.10259	0.015061		600.5	1.98317	1.02721	0.429277	0.070374	0.021377	1.96741	0.967429	0.384366	0.061803	0.0167064
							51.183	1.01554	1.07937	0.847204	0.894253	-0.178091	-0.287915		240.4	5.67386	2.4851	0.587829	0.131852	0.021605	5.98414	2.3025	0.474258	0.103375	0.014721		601	1.98114	1.02615	0.428836	0.070301	0.021355	1.96383	0.966824	0.383987	0.061271	0.0164708
							51.205	1.01513	1.07892	0.847012	0.894582	-0.17805	-0.291617		240.6	5.67472	2.48599	0.588139	0.131936	0.02162	5.98473	2.3034	0.474291	0.103633	0.014914		601.5	1.9791	1.0251	0.428395	0.070229	0.021333	1.96051	0.966739	0.384064	0.061432	0.0165619
							51.226	1.01585	1.0785	0.846093	0.894807	-0.180529	-0.288493		240.8	5.67556	2.48688	0.588449	0.132019	0.021635	5.98582	2.30397	0.475117	0.103938	0.014694		602	1.97707	1.02405	0.427955	0.070157	0.021311	1.95714	0.96653	0.384398	0.060996	0.0163945
							51.248	1.01445	1.07868	0.845521	0.89299	-0.180551	-0.286292		241	5.67641	2.48777	0.588759	0.132103	0.021649	5.98622	2.30469	0.475559	0.103572	0.014074		602.5	1.97504	1.023	0.427515	0.070085	0.021289	1.95389	0.965656	0.384361	0.060641	0.016407
							51.27	1.01475	1.07833	0.845533	0.894373	-0.181281	-0.292993		241.2	5.67726	2.48866	0.589069	0.132186	0.021664	5.98698	2.30523	0.475585	0.102819	0.013938		603	1.97301	1.02194	0.427076	0.070013	0.021267	1.95053	0.965503	0.384323	0.060485	0.0164886
							51.292	1.01516	1.07857	0.845047	0.893089	-0.182734	-0.284776		241.4	5.6781	2.48954	0.589378	0.132269	0.021679	5.98766	2.3056	0.475914	0.102298	0.013702		603.5	1.97098	1.02089	0.426637	0.069941	0.021246	1.94747	0.965158	0.384073	0.060817	0.0168731
							51.313	1.0147	1.07798	0.845103	0.893935	-0.184738	-0.298842		241.6	5.67894	2.49042	0.589687	0.132353	0.021694	5.9882	2.30592	0.476383	0.101747	0.013202		604	1.96896	1.01984	0.426199	0.069869	0.021224	1.94378	0.964499	0.383605	0.060332	0.0165541
							51.335	1.0152	1.07875	0.844313	0.892961	-0.184555	-0.301072		241.8	5.67978	2.49131	0.589996	0.132436	0.021709	5.98905	2.30643	0.476329	0.101385	0.01273		604.5	1.96693	1.0188	0.425761	0.069797	0.021202	1.94072	0.964174	0.383349	0.060563	0.0164329
							51.357	1.01473	1.07805	0.844266	0.89267	-0.186563	-0.300552		242	5.68062	2.49219	0.590305	0.132519	0.021724	5.9898	2.3074	0.47651	0.10088	0.012571		605	1.96491	1.01775	0.425324	0.069726	0.02118	1.93725	0.964251	0.382778	0.060537	0.0165082
							51.379	1.01447	1.07826	0.843954	0.892066	-0.186925	-0.299853		242.2	5.68145	2.49307	0.590613	0.132602	0.021739	5.99067	2.30827	0.477159	0.100215	0.012744		605.5	1.96289	1.0167	0.424887	0.069654	0.021158	1.93393	0.964177	0.382536	0.060475	0.0165404
							51.4	1.01505	1.07814	0.843612	0.892546	-0.187965	-0.299029		242.4	5.68229	2.49395	0.590922	0.132685	0.021754	5.99087	2.30878	0.477123	0.099367	0.012152		606	1.96087	1.01566	0.42445	0.069582	0.021137	1.93072	0.963897	0.382527	0.060855	0.0167693
							51.422	1.0145	1.07748	0.843771	0.891619	-0.188199	-0.305693		242.6	5.68312	2.49483	0.59123	0.132768	0.021769	5.9914	2.30982	0.477611	0.099115	0.012587		606.5	1.95886	1.01462	0.424014	0.069511	0.021115	1.92794	0.964022	0.382829	0.061429	0.017418
							51.444	1.01452	1.07711	0.843365	0.891346	-0.189899	-0.304799		242.8	5.68395	2.4957	0.591538	0.132852	0.021784	5.99305	2.31103	0.478188	0.099417	0.013064		607	1.95685	1.01357	0.423578	0.06944	0.021093	1.92481	0.964454	0.383095	0.061953	0.0177914
							51.466	1.01357	1.07663	0.842552	0.892095	-0.191007	-0.304696		243	5.68478	2.49658	0.591846	0.132935	0.021798	5.9938	2.31178	0.478228	0.099448	0.013156		607.5	1.95484	1.01253	0.423143	0.069368	0.021072	1.92146	0.963897	0.382775	0.061944	0.017949
							51.487	1.01462	1.07766	0.84235	0.891435	-0.191891	-0.304338		243.2	5.6856	2.49745	0.592153	0.133018	0.021813	5.99519	2.31373	0.479013	0.100367	0.013354		608	1.95283	1.01149	0.422708	0.069297	0.02105	1.91843	0.963797	0.382637	0.061951	0.0178289
							51.509	1.01411	1.07734	0.842258	0.891313	-0.192963	-0.306181		243.4	5.68643	2.49833	0.59246	0.133101	0.021828	5.9967	2.31552	0.47895	0.101258	0.0142		608.5	1.95082	1.01045	0.422274	0.069226	0.021028	1.91528	0.963936	0.383026	0.061885	0.0177672
							51.531	1.01367	1.07719	0.840631	0.890385	-0.19283	-0.306794		243.6	5.68725	2.4992	0.592767	0.133183	0.021843	5.99756	2.31696	0.480052	0.102023	0.01465		609	1.94882	1.00941	0.42184	0.069155	0.021007	1.91264	0.964075	0.383697	0.062012	0.0182222
							51.553	1.01421	1.07837	0.841373	0.890809	-0.194761	-0.303945		243.8	5.68807	2.50007	0.593074	0.133266	0.021858	5.999	2.3178	0.480592	0.10275	0.014484		609.5	1.94682	1.00838	0.421407	0.069084	0.020985	1.90933	0.964153	0.383765	0.061852	0.0182334
							51.574	1.01352	1.077	0.841356	0.891625	-0.196082	-0.312876		244	5.68889	2.50094	0.593381	0.133349	0.021873	5.99961	2.31906	0.480951	0.103015	0.01412		610	1.94482	1.00734	0.420974	0.069013	0.020964	1.90638	0.964141	0.384037	0.062207	0.0184027
							51.596	1.01367	1.07697	0.840448	0.889298	-0.197614	-0.308857		244.2	5.68971	2.50181	0.593687	0.133432	0.021888	5.99977	2.32013	0.480544	0.10315	0.013378		610.5	1.94282	1.00631	0.420541	0.068942	0.020942	1.90337	0.96396	0.383906	0.061887	0.0182236
							51.618	1.01385	1.07791	0.840029	0.889982	-0.197136	-0.311448		244.4	5.69052	2.50268	0.593993	0.133515	0.021902	6.00003	2.32142	0.480559	0.103696	0.013181		611	1.94082	1.00527	0.420109	0.068871	0.02092	1.90012	0.963761	0.383798	0.061265	0.0178388
							51.639	1.01406	1.07679	0.840408	0.889475	-0.199074	-0.315347		244.6	5.69133	2.50355	0.594299	0.133598	0.021917	5.99973	2.3221	0.480072	0.103112	0.012626		611.5	1.93883	1.00424	0.419678	0.0688	0.020899	1.89714	0.96381	0.383793	0.06119	0.017577
							51.661	1.01374	1.076	0.839648	0.889096	-0.200289	-0.317435		244.8	5.69214	2.50442	0.594605	0.13368	0.021932	6.00038	2.32329	0.480476	0.103283	0.012336		612	1.93684	1.00321	0.419246	0.068729	0.020878	1.89378	0.963791	0.383901	0.060779	0.0172756
							51.683	1.01411	1.07717	0.8389	0.888408	-0.199774	-0.325234		245	5.69295	2.50528	0.59491	0.133763	0.021947	6.00035	2.32402	0.480558	0.10251	0.011589		612.5	1.93485	1.00218	0.418816	0.068659	0.020856	1.89062	0.963644	0.383741	0.060553	0.0172326
							51.705	1.01326	1.07643	0.83977	0.889517	-0.20153	-0.315826		245.2	5.69376	2.50615	0.595216	0.133846	0.021962	6.00165	2.32506	0.481254	0.102829	0.011941		613	1.93286	1.00115	0.418385	0.068588	0.020835	1.88739	0.963629	0.383485	0.060345	0.0168105
							51.726	1.01281	1.07733	0.838711	0.889731	-0.202514	-0.328174		245.4	5.69456	2.50701	0.595521	0.133928	0.021977	6.0023	2.3257	0.481239	0.102565	0.011416		613.5	1.93087	1.00012	0.417956	0.068518	0.020813	1.88436	0.963156	0.383276	0.060519	0.0167663
							51.748	1.01318	1.07783	0.838779	0.888794	-0.202753	-0.32306		245.6	5.69537	2.50787	0.595826	0.134011	0.021991	6.00335	2.32644	0.48143	0.102817	0.011501		614	1.92889	0.999092	0.417526	0.068447	0.020792	1.88091	0.962569	0.383019	0.059882	0.0161731
							51.77	1.01342	1.07639	0.837748	0.888112	-0.204114	-0.322418		245.8	5.69617	2.50873	0.59613	0.134093	0.022006	6.00448	2.32805	0.481254	0.103008	0.012229		614.5	1.92691	0.998065	0.417097	0.068377	0.02077	1.87774	0.962156	0.382803	0.059951	0.0160759
							51.792	1.01336	1.07746	0.837731	0.887876	-0.204788	-0.325418		246	5.69697	2.50959	0.596435	0.134176	0.022021	6.00497	2.32878	0.48141	0.102723	0.012		615	1.92493	0.99704	0.416669	0.068307	0.020749	1.87425	0.962015	0.382617	0.059827	0.0158617
							51.813	1.01355	1.07655	0.837632	0.887599	-0.206274	-0.323765		246.2	5.69776	2.51045	0.596739	0.134258	0.022036	6.00608	2.32947	0.481628	0.102473	0.012153		615.5	1.92295	0.996016	0.416241	0.068237	0.020728	1.87111	0.96204	0.383122	0.060364	0.0159127
							51.835	1.01319	1.07716	0.837221	0.887627	-0.207393	-0.319787		246.4	5.69856	2.51131	0.597043	0.134341	0.022051	6.00665	2.32956	0.481602	0.102416	0.012143		616	1.92097	0.994992	0.415813	0.068166	0.020707	1.86817	0.961737	0.383644	0.060569	0.0158464
							51.857	1.01255	1.07668	0.836701	0.88752	-0.208127	-0.326625		246.6	5.69935	2.51216	0.597347	0.134423	0.022065	6.00794	2.33061	0.482479	0.103021	0.013198		616.5	1.919	0.99397	0.415386	0.068096	0.020685	1.86503	0.96158	0.383747	0.060593	0.0159389
							51.879	1.01295	1.07675	0.836337	0.88732	-0.208832	-0.331086		246.8	5.70015	2.51302	0.59765	0.134505	0.02208	6.0088	2.33167	0.482826	0.103458	0.014109		617	1.91703	0.992949	0.414959	0.068026	0.020664	1.86185	0.961568	0.383913	0.060432	0.0157237
							51.9	1.01325	1.07631	0.836381	0.884779	-0.210356	-0.328546		247	5.70094	2.51387	0.597954	0.134588	0.022095	6.00951	2.33219	0.482889	0.103614	0.014402		617.5	1.91506	0.991929	0.414533	0.067957	0.020643	1.85853	0.960983	0.384003	0.060049	0.015664
							51.922	1.01293	1.07654	0.835699	0.886542	-0.210611	-0.334341		247.2	5.70172	2.51473	0.598257	0.13467	0.02211	6.01097	2.3331	0.483363	0.103732	0.014666		618	1.91309	0.99091	0.414107	0.067887	0.020622	1.85559	0.960661	0.384081	0.060109	0.0158244
							51.944	1.01262	1.07625	0.834911	0.884934	-0.212208	-0.332147		247.4	5.70251	2.51558	0.59856	0.134752	0.022125	6.01269	2.33398	0.484064	0.104797	0.015831		618.5	1.91112	0.989891	0.413681	0.067817	0.0206	1.85259	0.96065	0.384553	0.060162	0.0160742
							51.966	1.01287	1.0766	0.8352	0.8867	-0.212373	-0.331868		247.6	5.70329	2.51643	0.598863	0.134834	0.022139	6.01317	2.33468	0.484488	0.105066	0.015381		619	1.90916	0.988874	0.413256	0.067747	0.020579	1.84998	0.960276	0.384839	0.060252	0.0164412
							51.987	1.01246	1.07688	0.834945	0.885911	-0.213125	-0.336039		247.8	5.70408	2.51728	0.599165	0.134917	0.022154	6.01435	2.33544	0.485118	0.105575	0.015988		619.5	1.9072	0.987858	0.412832	0.067678	0.020558	1.84673	0.959656	0.384553	0.060336	0.0167385
							52.009	1.01251	1.07739	0.834395	0.885533	-0.215035	-0.341194		248	5.70486	2.51813	0.599467	0.134999	0.022169	6.01521	2.33675	0.485504	0.105986	0.016336		620	1.90524	0.986844	0.412407	0.067608	0.020537	1.84374	0.959316	0.384426	0.06032	0.0168719
							52.031	1.01229	1.07649	0.834518	0.885049	-0.214416	-0.341185		248.2	5.70564	2.51898	0.599769	0.135081	0.022184	6.01529	2.33753	0.485443	0.105844	0.016369		620.5	1.90328	0.98583	0.411984	0.067539	0.020516	1.84105	0.959158	0.384414	0.060073	0.0167205
							52.053	1.01223	1.07612	0.833534	0.883336	-0.216035	-0.339616		248.4	5.70641	2.51983	0.600071	0.135163	0.022198	6.01531	2.33777	0.484962	0.105486	0.015586		621	1.90133	0.984817	0.41156	0.067469	0.020495	1.83782	0.958953	0.384096	0.060393	0.016508
							52.074	1.01256	1.07629	0.833502	0.885169	-0.216891	-0.341337		248.6	5.70719	2.52067	0.600373	0.135245	0.022213	6.01541	2.33796	0.484608	0.104855	0.015175		621.5	1.89938	0.983805	0.411138	0.0674	0.020474	1.83512	0.958987	0.383789	0.060795	0.0167842
							52.096	1.01245	1.07596	0.833469	0.883892	-0.218344	-0.343574		248.8	5.70796	2.52152	0.600674	0.135327	0.022228	6.01681	2.33934	0.485591	0.105245	0.015598		622	1.89742	0.982794	0.410715	0.067331	0.020453	1.83198	0.958617	0.383421	0.060931	0.0169003
							52.118	1.01202	1.07677	0.83324	0.884042	-0.218843	-0.340765		249	5.70874	2.52236	0.600976	0.135409	0.022243	6.01709	2.34019	0.486139	0.1045	0.015367		622.5	1.89547	0.981784	0.410293	0.067262	0.020432	1.82917	0.958079	0.383133	0.061139	0.0170908
							52.14	1.01262	1.07608	0.832345	0.883401	-0.220574	-0.348064		249.2	5.70951	2.5232	0.601277	0.135491	0.022257	6.01847	2.34118	0.486426	0.104638	0.015763		623	1.89353	0.980776	0.409872	0.067193	0.020411	1.82613	0.957504	0.382747	0.061237	0.0171107
							52.161	1.01194	1.07618	0.83223	0.883705	-0.221965	-0.351053		249.4	5.71027	2.52405	0.601577	0.135573	0.022272	6.01911	2.34218	0.486492	0.104683	0.015848		623.5	1.89158	0.979768	0.409451	0.067123	0.02039	1.82345	0.957362	0.382874	0.061769	0.0175728
							52.183	1.01197	1.07611	0.831876	0.882378	-0.221914	-0.345124		249.6	5.71104	2.52489	0.601878	0.135654	0.022287	6.02015	2.34304	0.487014	0.105031	0.016267		624	1.88964	0.978761	0.40903	0.067055	0.020369	1.82043	0.956943	0.382656	0.06177	0.0172928
							52.205	1.01223	1.0766	0.831437	0.882352	-0.222317	-0.352891		249.8	5.71181	2.52573	0.602178	0.135736	0.022301	6.02103	2.34403	0.487589	0.105057	0.015991		624.5	1.8877	0.977756	0.40861	0.066986	0.020348	1.81751	0.956568	0.382498	0.061823	0.017109
							52.227	1.0122	1.07587	0.830817	0.882254	-0.223882	-0.343697		250	5.71257	2.52657	0.602479	0.135818	0.022316	6.02189	2.3443	0.487798	0.104596	0.015419		625	1.88576	0.976751	0.40819	0.066917	0.020327	1.81449	0.95658	0.382512	0.061873	0.0171238
							52.248	1.0118	1.07609	0.830449	0.882926	-0.224195	-0.354988		250.2	5.71333	2.5274	0.602778	0.1359	0.022331	6.02295	2.34531	0.488327	0.104668	0.015382		625.5	1.88382	0.975748	0.40777	0.066848	0.020306	1.81148	0.956459	0.382523	0.061631	0.0167909
							52.27	1.01189	1.07563	0.830577	0.882141	-0.225316	-0.350819		250.4	5.71409	2.52824	0.603078	0.135981	0.022346	6.02332	2.3462	0.488763	0.104826	0.015009		626	1.88188	0.974745	0.407351	0.066779	0.020285	1.80882	0.956345	0.382503	0.061406	0.016669
							52.292	1.01203	1.07651	0.829994	0.882077	-0.225931	-0.353628		250.6	5.71485	2.52907	0.603378	0.136063	0.02236	6.02336	2.34689	0.489131	0.104427	0.014742		626.5	1.87995	0.973744	0.406933	0.066711	0.020264	1.8058	0.956512	0.382055	0.060947	0.0164765
							52.314	1.01145	1.07603	0.829612	0.880542	-0.227452	-0.356653		250.8	5.7156	2.52991	0.603677	0.136145	0.022375	6.02381	2.34721	0.489239	0.104029	0.014268		627	1.87802	0.972743	0.406515	0.066642	0.020244	1.8028	0.956593	0.382349	0.060487	0.016282
							52.335	1.01198	1.07609	0.829448	0.882578	-0.228861	-0.351248		251	5.71636	2.53074	0.603976	0.136226	0.02239	6.02448	2.34763	0.48938	0.103953	0.013802		627.5	1.87609	0.971744	0.406097	0.066574	0.020223	1.80019	0.956593	0.382783	0.060532	0.0167298
							52.357	1.01148	1.07604	0.829412	0.880947	-0.228807	-0.353974		251.2	5.71711	2.53158	0.604275	0.136308	0.022404	6.02543	2.34846	0.489883	0.104389	0.013539		628	1.87416	0.970746	0.40568	0.066505	0.020202	1.79757	0.956687	0.382845	0.060339	0.0168795
							52.379	1.0114	1.07612	0.828527	0.879589	-0.231352	-0.353748		251.4	5.71786	2.53241	0.604574	0.136389	0.022419	6.02596	2.34933	0.490016	0.104832	0.013559		628.5	1.87224	0.969748	0.405263	0.066437	0.020181	1.79514	0.957174	0.383657	0.060696	0.0172632
							52.401	1.01164	1.07548	0.827993	0.879403	-0.23083	-0.358609		251.6	5.71861	2.53324	0.604872	0.136471	0.022434	6.02585	2.34997	0.489725	0.104776	0.012823		629	1.87031	0.968752	0.404847	0.066369	0.02016	1.79287	0.957422	0.384204	0.060925	0.0176388
							52.422	1.01091	1.07587	0.827771	0.880859	-0.232613	-0.362911		251.8	5.71935	2.53407	0.60517	0.136552	0.022448	6.02676	2.35088	0.489805	0.104912	0.013132		629.5	1.86839	0.967757	0.404431	0.066301	0.02014	1.79006	0.957399	0.384402	0.060949	0.0177355
							52.444	1.0111	1.07545	0.827704	0.880111	-0.233121	-0.361092		252	5.7201	2.53489	0.605469	0.136634	0.022463	6.02741	2.35176	0.489012	0.104781	0.012224		630	1.86647	0.966762	0.404015	0.066232	0.020119	1.78731	0.957751	0.384657	0.060863	0.0176212
							52.466	1.01135	1.07479	0.827362	0.878623	-0.233253	-0.365268		252.2	5.72084	2.53572	0.605766	0.136715	0.022478	6.02753	2.35209	0.488729	0.104308	0.011782		630.5	1.86455	0.965769	0.4036	0.066164	0.020098	1.78496	0.958103	0.385105	0.061251	0.0176934
							52.488	1.01096	1.076	0.827042	0.87923	-0.235161	-0.362494		252.4	5.72159	2.53655	0.606064	0.136797	0.022492	6.02837	2.35255	0.488772	0.104377	0.011091		631	1.86264	0.964777	0.403186	0.066096	0.020078	1.78197	0.957893	0.384859	0.061041	0.017629
							52.509	1.01099	1.07552	0.826268	0.879668	-0.235182	-0.37229		252.6	5.72232	2.53737	0.606361	0.136878	0.022507	6.02948	2.35369	0.48914	0.10415	0.011536		631.5	1.86072	0.963785	0.402771	0.066029	0.020057	1.77959	0.957961	0.3851	0.061103	0.0180828
							52.531	1.01098	1.07562	0.825838	0.878664	-0.236248	-0.366309		252.8	5.72306	2.5382	0.606659	0.136959	0.022522	6.03082	2.35494	0.49001	0.104346	0.012153		632	1.85881	0.962795	0.402358	0.065961	0.020036	1.77674	0.957582	0.385007	0.061106	0.0179219
							52.553	1.01122	1.07662	0.825383	0.878138	-0.236634	-0.37349		253	5.7238	2.53902	0.606956	0.13704	0.022536	6.0317	2.35669	0.490375	0.104578	0.012526		632.5	1.8569	0.961806	0.401944	0.065893	0.020016	1.77435	0.957568	0.385409	0.061416	0.0182541
							52.575	1.01103	1.07603	0.825288	0.877574	-0.239554	-0.369566		253.2	5.72454	2.53984	0.607252	0.137122	0.022551	6.03302	2.35773	0.490609	0.105043	0.012974		633	1.85499	0.960818	0.401531	0.065825	0.019995	1.77172	0.957381	0.38536	0.061372	0.0184715
							52.596	1.01048	1.07584	0.824914	0.876496	-0.239284	-0.375152		253.4	5.72527	2.54066	0.607549	0.137203	0.022566	6.03397	2.35911	0.491418	0.105567	0.013439		633.5	1.85309	0.959831	0.401119	0.065758	0.019975	1.76914	0.957018	0.385455	0.061395	0.0183579
							52.618	1.01	1.07641	0.824283	0.876963	-0.240955	-0.375143		253.6	5.726	2.54148	0.607845	0.137284	0.02258	6.03467	2.3599	0.491563	0.105564	0.013784		634	1.85119	0.958845	0.400706	0.06569	0.019954	1.76597	0.956072	0.385177	0.061172	0.0178071
							52.64	1.01022	1.07558	0.82421	0.877389	-0.240329	-0.376095		253.8	5.72673	2.5423	0.608142	0.137365	0.022595	6.03587	2.3614	0.492126	0.106049	0.014408		634.5	1.84928	0.957859	0.400295	0.065623	0.019934	1.76311	0.955841	0.385155	0.060872	0.0176244
							52.662	1.0099	1.07565	0.823983	0.877567	-0.241818	-0.375417		254	5.72746	2.54312	0.608437	0.137446	0.02261	6.0365	2.36237	0.492417	0.106115	0.014856		635	1.84738	0.956875	0.399884	0.065555	0.019913	1.76002	0.955578	0.385345	0.060931	0.0175166
							52.683	1.00992	1.07617	0.8233	0.876035	-0.242992	-0.375481		254.2	5.72818	2.54394	0.608733	0.137527	0.022624	6.03672	2.36377	0.492665	0.10649	0.01535		635.5	1.84549	0.955892	0.399473	0.065488	0.019893	1.757	0.955323	0.385288	0.060881	0.0172275
							52.705	1.01019	1.07505	0.823249	0.874923	-0.244193	-0.37759		254.4	5.72891	2.54475	0.609029	0.137608	0.022639	6.0367	2.36461	0.492543	0.106106	0.015205		636	1.84359	0.95491	0.399062	0.06542	0.019872	1.75442	0.954959	0.385279	0.060943	0.0173536
							52.727	1.00985	1.07505	0.822719	0.876294	-0.244288	-0.379058		254.6	5.72963	2.54557	0.609324	0.137689	0.022654	6.03679	2.36497	0.492243	0.105652	0.014507		636.5	1.8417	0.953929	0.398652	0.065353	0.019852	1.75146	0.954621	0.3852	0.060596	0.0170879
							52.749	1.00952	1.07452	0.821628	0.875345	-0.246122	-0.380738		254.8	5.73035	2.54638	0.609619	0.13777	0.022668	6.03729	2.36521	0.492289	0.105479	0.014368		637	1.8398	0.952949	0.398243	0.065286	0.019832	1.74889	0.954379	0.385684	0.060563	0.0171712
							52.77	1.00927	1.07561	0.822063	0.875898	-0.245732	-0.385707		255	5.73107	2.54719	0.609914	0.137851	0.022683	6.03758	2.3661	0.49245	0.105458	0.014536		637.5	1.83791	0.95197	0.397834	0.065219	0.019811	1.74634	0.954139	0.386247	0.060778	0.0174687
							52.792	1.00941	1.07589	0.821341	0.874032	-0.247056	-0.381713		255.2	5.73179	2.54801	0.610209	0.137932	0.022697	6.03853	2.36754	0.493039	0.105797	0.014608		638	1.83602	0.950992	0.397425	0.065152	0.019791	1.74347	0.953969	0.386117	0.060843	0.0172958
							52.814	1.0092	1.07557	0.821183	0.874612	-0.249061	-0.380086		255.4	5.73251	2.54882	0.610503	0.138013	0.022712	6.03867	2.36764	0.492558	0.10567	0.01414		638.5	1.83414	0.950015	0.397016	0.065085	0.019771	1.74082	0.953847	0.386368	0.061062	0.0173103
							52.836	1.00929	1.0754	0.820428	0.874967	-0.249726	-0.382602		255.6	5.73322	2.54963	0.610798	0.138093	0.022727	6.03944	2.3685	0.4925	0.10615	0.013867		639	1.83225	0.949039	0.396609	0.065018	0.01975	1.73825	0.953893	0.386268	0.061168	0.0171757
							52.857	1.00944	1.07519	0.820161	0.874342	-0.249785	-0.383957		255.8	5.73393	2.55044	0.611092	0.138174	0.022741	6.04037	2.36929	0.492656	0.106004	0.013504		639.5	1.83037	0.948064	0.396201	0.064951	0.01973	1.73523	0.95352	0.385943	0.060913	0.0169349
							52.879	1.00954	1.07524	0.8204	0.87387	-0.251296	-0.386886		256	5.73465	2.55124	0.611386	0.138255	0.022756	6.04101	2.37016	0.492772	0.1063	0.013407		640	1.82849	0.94709	0.395794	0.064885	0.01971	1.73227	0.953493	0.38574	0.060869	0.0168073
							52.901	1.00904	1.07568	0.819432	0.873478	-0.251256	-0.389376		256.2	5.73536	2.55205	0.611679	0.138336	0.02277	6.04201	2.37123	0.493664	0.106874	0.013832		640.5	1.82661	0.946116	0.395387	0.064818	0.019689	1.72932	0.953187	0.385356	0.060784	0.0165106
							52.923	1.00905	1.07468	0.819267	0.873145	-0.253054	-0.389602		256.4	5.73606	2.55286	0.611973	0.138416	0.022785	6.0427	2.3714	0.494001	0.106503	0.013145		641	1.82473	0.945144	0.394981	0.064751	0.019669	1.72674	0.952792	0.384695	0.060929	0.0163678
							52.944	1.00874	1.07548	0.8194	0.872851	-0.254443	-0.382065		256.6	5.73677	2.55366	0.612266	0.138497	0.022799	6.04301	2.37219	0.494141	0.106307	0.012846		641.5	1.82286	0.944173	0.394575	0.064685	0.019649	1.72419	0.952823	0.384691	0.061021	0.0164224
							52.966	1.00859	1.07457	0.818497	0.873046	-0.254531	-0.393664		256.8	5.73747	2.55446	0.612559	0.138577	0.022814	6.04456	2.37386	0.495347	0.106668	0.013081		642	1.82099	0.943203	0.39417	0.064618	0.019629	1.72155	0.952716	0.384096	0.06094	0.0161395
							52.988	1.00868	1.07481	0.817607	0.871599	-0.25435	-0.391056		257	5.73818	2.55527	0.612852	0.138658	0.022829	6.04589	2.37561	0.496211	0.106798	0.013262		642.5	1.81912	0.942234	0.393765	0.064552	0.019609	1.71908	0.952662	0.384135	0.061025	0.0162022
							53.01	1.00842	1.07517	0.816828	0.870844	-0.255419	-0.394945		257.2	5.73888	2.55607	0.613144	0.138738	0.022843	6.04647	2.37606	0.496687	0.10694	0.01342		643	1.81725	0.941266	0.39336	0.064486	0.019588	1.71653	0.95234	0.383767	0.060839	0.0158705
							53.031	1.00838	1.07456	0.816952	0.872579	-0.257044	-0.399106		257.4	5.73958	2.55687	0.613437	0.138819	0.022858	6.04716	2.37662	0.496744	0.107274	0.0135		643.5	1.81538	0.940299	0.392956	0.064419	0.019568	1.71366	0.951939	0.383475	0.060373	0.0157837
							53.053	1.00859	1.07414	0.816421	0.871257	-0.258302	-0.398786		257.6	5.74028	2.55767	0.613729	0.138899	0.022872	6.04833	2.37781	0.497295	0.107988	0.014105		644	1.81351	0.939333	0.392553	0.064353	0.019548	1.7109	0.951491	0.383388	0.060272	0.0156721
							53.075	1.00842	1.07385	0.815942	0.871704	-0.259619	-0.401574		257.8	5.74097	2.55847	0.614021	0.13898	0.022887	6.04941	2.3788	0.497958	0.108463	0.01423		644.5	1.81165	0.938368	0.392149	0.064287	0.019528	1.70829	0.951695	0.383618	0.060243	0.0158806
							53.097	1.00813	1.07388	0.815735	0.871195	-0.260294	-0.392028		258	5.74167	2.55927	0.614313	0.13906	0.022901	6.05003	2.37977	0.498454	0.10825	0.014562		645	1.80979	0.937404	0.391746	0.064221	0.019508	1.7056	0.951425	0.383769	0.060709	0.0160462
							53.118	1.00824	1.07379	0.815841	0.869098	-0.261292	-0.403131		258.2	5.74236	2.56006	0.614604	0.13914	0.022916	6.05079	2.38099	0.49914	0.108211	0.015218		645.5	1.80793	0.936441	0.391344	0.064155	0.019488	1.70338	0.951297	0.383638	0.060809	0.0164471
							53.14	1.00823	1.07487	0.814461	0.869593	-0.261178	-0.408614		258.4	5.74305	2.56086	0.614896	0.139221	0.02293	6.05175	2.38203	0.499403	0.108171	0.01519		646	1.80607	0.935479	0.390942	0.064089	0.019468	1.70067	0.951006	0.383747	0.060565	0.0165298
							53.162	1.00823	1.074	0.814622	0.868923	-0.262095	-0.398025		258.6	5.74374	2.56165	0.615187	0.139301	0.022945	6.05255	2.38288	0.499803	0.108459	0.014696		646.5	1.80422	0.934518	0.39054	0.064023	0.019448	1.69796	0.950776	0.383937	0.060673	0.0164772
							53.184	1.00774	1.07435	0.814581	0.869623	-0.263688	-0.397255		258.8	5.74443	2.56245	0.615478	0.139381	0.022959	6.05295	2.38357	0.500272	0.108178	0.015247		647	1.80236	0.933557	0.390139	0.063958	0.019428	1.69543	0.950662	0.384231	0.060542	0.016594
							53.205	1.00827	1.07371	0.814127	0.868229	-0.263899	-0.407351		259	5.74512	2.56324	0.615769	0.139461	0.022974	6.05345	2.38464	0.500582	0.108219	0.015472		647.5	1.80051	0.932598	0.389738	0.063892	0.019408	1.69285	0.950441	0.384283	0.060392	0.0170501
							53.227	1.00798	1.07389	0.813185	0.869206	-0.265254	-0.405033		259.2	5.7458	2.56403	0.616059	0.139542	0.022989	6.05389	2.38548	0.500928	0.108105	0.015401		648	1.79866	0.93164	0.389338	0.063826	0.019388	1.69033	0.950591	0.384288	0.060424	0.0173233
							53.249	1.00817	1.07394	0.813183	0.867181	-0.266046	-0.406855		259.4	5.74649	2.56482	0.61635	0.139622	0.023003	6.05389	2.38536	0.500329	0.10783	0.014891		648.5	1.79682	0.930683	0.388938	0.063761	0.019368	1.68779	0.950368	0.384478	0.060155	0.0172862
							53.271	1.0076	1.07289	0.812377	0.866886	-0.267555	-0.410688		259.6	5.74717	2.56561	0.61664	0.139702	0.023018	6.05421	2.38621	0.499909	0.108097	0.015026		649	1.79497	0.929727	0.388538	0.063695	0.019348	1.68506	0.950241	0.384491	0.059969	0.0172967
							53.292	1.00745	1.07261	0.81223	0.868243	-0.267779	-0.407661		259.8	5.74785	2.5664	0.61693	0.139782	0.023032	6.05401	2.38688	0.499862	0.107599	0.014779		649.5	1.79313	0.928771	0.388139	0.06363	0.019328	1.68237	0.949835	0.384349	0.059771	0.0172479
							53.314	1.00761	1.07371	0.811049	0.866239	-0.268415	-0.412745		260	5.74853	2.56719	0.61722	0.139862	0.023047	6.05436	2.38786	0.499583	0.107509	0.014534		650	1.79128	0.927817	0.38774	0.063564	0.019309	1.67995	0.950032	0.384422	0.060263	0.0173796
							53.336	1.00712	1.07301	0.810569	0.866993	-0.269041	-0.408094		260.2	5.74921	2.56798	0.617509	0.139942	0.023061	6.05562	2.38861	0.499599	0.107298	0.014136		650.5	1.78944	0.926864	0.387342	0.063499	0.019289	1.67756	0.949912	0.384433	0.06034	0.0173963
							53.358	1.00697	1.07334	0.810338	0.86705	-0.270873	-0.412673		260.4	5.74988	2.56876	0.617798	0.140022	0.023076	6.05575	2.38864	0.499367	0.106732	0.013372		651	1.7876	0.925912	0.386944	0.063434	0.019269	1.67532	0.949845	0.384337	0.060548	0.0176759
							53.379	1.00657	1.07291	0.809826	0.866802	-0.270642	-0.413051		260.6	5.75056	2.56955	0.618088	0.140102	0.02309	6.05648	2.38992	0.499864	0.106681	0.013768		651.5	1.78577	0.92496	0.386546	0.063369	0.019249	1.6725	0.949923	0.384432	0.059981	0.0173552
							53.401	1.00666	1.07304	0.809961	0.865751	-0.271578	-0.410805		260.8	5.75123	2.57033	0.618376	0.140181	0.023105	6.05786	2.39148	0.500469	0.106768	0.013872		652	1.78393	0.92401	0.386149	0.063304	0.019229	1.67005	0.949867	0.384248	0.060243	0.0170382
							53.423	1.00688	1.07312	0.809295	0.864477	-0.272802	-0.415271		261	5.7519	2.57111	0.618665	0.140261	0.023119	6.05878	2.39177	0.500742	0.107095	0.014131		652.5	1.7821	0.923061	0.385752	0.063238	0.01921	1.66804	0.949646	0.38486	0.06043	0.0171804
							53.445	1.00683	1.07258	0.807952	0.866287	-0.273779	-0.413845		261.2	5.75257	2.5719	0.618954	0.140341	0.023133	6.05951	2.39197	0.50071	0.107189	0.014103		653	1.78027	0.922112	0.385356	0.063174	0.01919	1.6657	0.949708	0.384817	0.060492	0.017441
							53.466	1.0069	1.07344	0.808772	0.86418	-0.274739	-0.423394		261.4	5.75324	2.57268	0.619242	0.140421	0.023148	6.06081	2.39289	0.501207	0.107387	0.014295		653.5	1.77844	0.921165	0.38496	0.063109	0.01917	1.66306	0.949433	0.38462	0.060218	0.01756
							53.488	1.00667	1.07255	0.808659	0.863995	-0.274869	-0.417288		261.6	5.7539	2.57346	0.61953	0.140501	0.023162	6.06197	2.39333	0.502174	0.107362	0.014139		654	1.77661	0.920219	0.384564	0.063044	0.01915	1.66061	0.949276	0.384633	0.060268	0.0173883
							53.51	1.00658	1.07295	0.807554	0.863981	-0.275407	-0.423717		261.8	5.75457	2.57424	0.619818	0.14058	0.023177	6.06257	2.39393	0.502445	0.107014	0.013857		654.5	1.77479	0.919273	0.384169	0.062979	0.019131	1.65789	0.949064	0.384535	0.060456	0.017705
							53.532	1.00618	1.07283	0.806956	0.862594	-0.277157	-0.42884		262	5.75523	2.57501	0.620106	0.14066	0.023191	6.06363	2.39476	0.502938	0.10709	0.014594		655	1.77296	0.918329	0.383775	0.062914	0.019111	1.65522	0.948637	0.384188	0.060649	0.0174837
							53.553	1.0067	1.07315	0.806537	0.862319	-0.277171	-0.422873		262.2	5.75589	2.57579	0.620393	0.14074	0.023206	6.0643	2.39559	0.503341	0.107156	0.014393		655.5	1.77114	0.917385	0.38338	0.06285	0.019091	1.6528	0.948182	0.384015	0.060348	0.0174285
							53.575	1.00645	1.07326	0.806718	0.861804	-0.27912	-0.426616		262.4	5.75655	2.57657	0.620681	0.140819	0.02322	6.06557	2.39681	0.503519	0.108123	0.014743		656	1.76932	0.916443	0.382986	0.062785	0.019072	1.64997	0.947765	0.383811	0.060179	0.017075
							53.597	1.00618	1.07319	0.806204	0.862059	-0.278575	-0.43092		262.6	5.75721	2.57734	0.620968	0.140899	0.023235	6.06613	2.39768	0.503831	0.108394	0.014948		656.5	1.7675	0.915501	0.382593	0.062721	0.019052	1.64762	0.947692	0.38389	0.060219	0.0171172
							53.618	1.00593	1.07174	0.805691	0.862414	-0.280145	-0.427046		262.8	5.75787	2.57812	0.621255	0.140978	0.023249	6.06633	2.39862	0.50427	0.108188	0.015019		657	1.76569	0.91456	0.3822	0.062656	0.019033	1.64527	0.947767	0.383936	0.060088	0.0175115
							53.64	1.00566	1.0726	0.804435	0.859872	-0.280727	-0.428049		263	5.75852	2.57889	0.621541	0.141058	0.023264	6.06688	2.39956	0.504747	0.108469	0.015069		657.5	1.76387	0.913621	0.381807	0.062592	0.019013	1.64315	0.947808	0.384148	0.060069	0.017638
							53.662	1.0058	1.072	0.803846	0.859986	-0.281768	-0.42992		263.2	5.75918	2.57966	0.621828	0.141137	0.023278	6.06729	2.40007	0.505013	0.108431	0.014749		658	1.76206	0.912682	0.381415	0.062527	0.018994	1.64064	0.948074	0.384352	0.060171	0.0177882
							53.684	1.00565	1.07257	0.803692	0.861335	-0.282349	-0.439514		263.4	5.75983	2.58043	0.622114	0.141217	0.023292	6.06802	2.40136	0.505091	0.108884	0.014386		658.5	1.76025	0.911744	0.381023	0.062463	0.018974	1.63814	0.948013	0.384489	0.060198	0.017658
							53.705	1.00613	1.07239	0.804019	0.859607	-0.283893	-0.436948		263.6	5.76048	2.5812	0.6224	0.141296	0.023307	6.06859	2.40246	0.505412	0.109125	0.014366		659	1.75844	0.910808	0.380632	0.062399	0.018955	1.63573	0.948254	0.384741	0.060295	0.017943
							53.727	1.00565	1.07211	0.802942	0.859423	-0.28353	-0.429622		263.8	5.76113	2.58197	0.622686	0.141375	0.023321	6.06898	2.40365	0.505629	0.108837	0.013837		659.5	1.75664	0.909872	0.380241	0.062335	0.018935	1.63382	0.948284	0.384578	0.060859	0.0179268
							53.749	1.00543	1.07135	0.802408	0.859496	-0.285209	-0.436424		264	5.76178	2.58274	0.622972	0.141455	0.023336	6.06986	2.40462	0.505685	0.108703	0.013329		660	1.75483	0.908937	0.37985	0.062271	0.018916	1.6314	0.948384	0.384602	0.061009	0.0182272
							53.771	1.00559	1.07105	0.802342	0.859267	-0.286073	-0.449049		264.2	5.76242	2.58351	0.623257	0.141534	0.02335	6.07085	2.40575	0.506271	0.108807	0.013823		660.5	1.75303	0.908003	0.37946	0.062207	0.018896	1.62882	0.948013	0.38474	0.06085	0.0183467
							53.792	1.0057	1.07194	0.801596	0.858245	-0.286505	-0.440369		264.4	5.76307	2.58428	0.623542	0.141613	0.023364	6.07142	2.4074	0.507331	0.109169	0.014199		661	1.75123	0.90707	0.37907	0.062143	0.018877	1.62621	0.947692	0.384747	0.060846	0.0181712
							53.814	1.00505	1.07126	0.80083	0.85816	-0.288997	-0.436145		264.6	5.76371	2.58504	0.623827	0.141693	0.023379	6.07261	2.40886	0.50835	0.109535	0.014738		661.5	1.74943	0.906138	0.37868	0.062079	0.018857	1.62342	0.947222	0.384901	0.060489	0.0178137
							53.836	1.00509	1.07191	0.801097	0.857556	-0.288877	-0.439221		264.8	5.76436	2.58581	0.624112	0.141772	0.023393	6.0736	2.41018	0.50905	0.11044	0.014552		662	1.74763	0.905207	0.378291	0.062015	0.018838	1.62098	0.946745	0.38474	0.060566	0.0179394
							53.858	1.00493	1.07148	0.800922	0.8579	-0.288909	-0.446512		265	5.76499	2.58657	0.624397	0.141851	0.023408	6.0745	2.41074	0.509436	0.110176	0.014945		662.5	1.74584	0.904277	0.377903	0.061952	0.018819	1.61849	0.946366	0.384748	0.060173	0.0178971
							53.879	1.00526	1.07251	0.79967	0.857208	-0.289896	-0.444781		265.2	5.76563	2.58733	0.624681	0.14193	0.023422	6.07521	2.41161	0.509949	0.110167	0.014915		663	1.74404	0.903348	0.377514	0.061888	0.018799	1.61547	0.945886	0.384112	0.059819	0.0177712
							53.901	1.00519	1.07113	0.799458	0.857509	-0.291229	-0.442696		265.4	5.76627	2.58809	0.624966	0.142009	0.023436	6.07568	2.41202	0.510159	0.10978	0.014544		663.5	1.74225	0.90242	0.377126	0.061824	0.01878	1.61285	0.945398	0.383836	0.059548	0.0175835
							53.923	1.00447	1.07189	0.798701	0.855273	-0.291357	-0.449956		265.6	5.76691	2.58886	0.62525	0.142088	0.023451	6.07582	2.41196	0.510324	0.109417	0.014079		664	1.74046	0.901493	0.376739	0.061761	0.018761	1.61057	0.945088	0.38394	0.059506	0.0176469
							53.945	1.00454	1.07159	0.798457	0.857328	-0.291531	-0.452448		265.8	5.76754	2.58961	0.625534	0.142167	0.023465	6.07664	2.41242	0.510198	0.10952	0.014399		664.5	1.73867	0.900567	0.376352	0.061697	0.018741	1.60812	0.944527	0.384106	0.059774	0.0176657
							53.966	1.0049	1.07193	0.797624	0.855122	-0.292583	-0.450361		266	5.76818	2.59037	0.625817	0.142246	0.02348	6.07725	2.41269	0.51013	0.109407	0.014555		665	1.73689	0.899642	0.375965	0.061634	0.018722	1.60578	0.944184	0.384137	0.059845	0.0172356
							53.988	1.00445	1.07188	0.797895	0.854042	-0.294291	-0.445911		266.2	5.76881	2.59113	0.626101	0.142325	0.023494	6.07787	2.4133	0.510092	0.108999	0.014364		665.5	1.7351	0.898717	0.375579	0.061571	0.018703	1.60365	0.943885	0.383974	0.059816	0.0170399
							54.01	1.00482	1.07213	0.796938	0.854395	-0.294267	-0.452067		266.4	5.76944	2.59189	0.626384	0.142404	0.023508	6.0788	2.41379	0.509905	0.109415	0.014935		666	1.73332	0.897794	0.375193	0.061507	0.018684	1.60103	0.943484	0.383549	0.059476	0.0165912
							54.032	1.00405	1.07112	0.796329	0.854301	-0.295127	-0.450998		266.6	5.77006	2.59265	0.626667	0.142483	0.023523	6.07917	2.41421	0.510043	0.10966	0.014909		666.5	1.73154	0.896871	0.374808	0.061444	0.018665	1.59916	0.943544	0.383627	0.059463	0.0167006
							54.053	1.00463	1.0706	0.795784	0.852378	-0.296728	-0.450923		266.8	5.77069	2.5934	0.62695	0.142562	0.023537	6.07931	2.41478	0.510321	0.109744	0.014594		667	1.72976	0.89595	0.374422	0.061381	0.018645	1.59752	0.943908	0.384191	0.060123	0.01687
							54.075	1.00448	1.07115	0.795232	0.852633	-0.296551	-0.450575		267	5.77132	2.59415	0.627233	0.14264	0.023551	6.07964	2.41546	0.510148	0.110444	0.014374		667.5	1.72798	0.895029	0.374038	0.061318	0.018626	1.59548	0.943982	0.384537	0.060217	0.0166572
							54.097	1.00414	1.07144	0.794429	0.853444	-0.298171	-0.456075		267.2	5.77194	2.59491	0.627515	0.142719	0.023566	6.07982	2.41612	0.509629	0.11044	0.013545		668	1.72621	0.89411	0.373654	0.061255	0.018607	1.59311	0.944319	0.38464	0.060398	0.0167839
							54.119	1.00423	1.0717	0.79453	0.852417	-0.298821	-0.458909		267.4	5.77256	2.59566	0.627797	0.142798	0.02358	6.08032	2.41684	0.509711	0.110504	0.013769		668.5	1.72443	0.893191	0.37327	0.061192	0.018588	1.591	0.944432	0.384717	0.060583	0.0167091
							54.14	1.00377	1.07112	0.793582	0.850869	-0.300014	-0.461246		267.6	5.77318	2.59641	0.62808	0.142877	0.023594	6.08018	2.41758	0.509705	0.110458	0.014273		669	1.72266	0.892274	0.372886	0.061129	0.018569	1.58895	0.944605	0.384874	0.060992	0.0166764
							54.162	1.00408	1.07077	0.793482	0.85119	-0.300189	-0.458545		267.8	5.77381	2.59716	0.628361	0.142955	0.023609	6.08079	2.41874	0.509643	0.110592	0.014605		669.5	1.72089	0.891357	0.372503	0.061066	0.01855	1.58685	0.944429	0.384783	0.06143	0.0166577
							54.184	1.00352	1.07111	0.793041	0.851864	-0.301457	-0.459236		268	5.77442	2.59791	0.628643	0.143034	0.023623	6.08121	2.41951	0.509535	0.110554	0.014372		670	1.71912	0.890441	0.37212	0.061004	0.018531	1.58422	0.944201	0.384928	0.061278	0.0169574
							54.206	1.00366	1.07108	0.792164	0.850263	-0.301341	-0.469247		268.2	5.77504	2.59866	0.628925	0.143113	0.023637	6.08179	2.42087	0.510071	0.110727	0.014808		670.5	1.71736	0.889526	0.371738	0.060941	0.018512	1.58179	0.943605	0.384946	0.061096	0.0170163
							54.227	1.0033	1.07198	0.792023	0.849203	-0.301827	-0.46473		268.4	5.77566	2.59941	0.629206	0.143191	0.023652	6.08215	2.42212	0.510583	0.111171	0.014679		671	1.71559	0.888612	0.371356	0.060878	0.018493	1.57921	0.943464	0.38482	0.06103	0.0170195
							54.249	1.00359	1.07074	0.791895	0.849387	-0.303694	-0.462055		268.6	5.77627	2.60015	0.629487	0.14327	0.023666	6.08272	2.42297	0.510816	0.111683	0.014811		671.5	1.71383	0.887699	0.370974	0.060816	0.018474	1.57662	0.943184	0.385092	0.060684	0.0172813
							54.271	1.00389	1.07117	0.791073	0.848732	-0.304329	-0.464418		268.8	5.77688	2.6009	0.629768	0.143348	0.02368	6.08294	2.42373	0.511218	0.112237	0.014746		672	1.71207	0.886787	0.370593	0.060753	0.018455	1.57421	0.942917	0.38494	0.060743	0.0174618
							54.293	1.00346	1.0701	0.790589	0.849442	-0.304486	-0.46198		269	5.77749	2.60164	0.630048	0.143427	0.023695	6.08334	2.42388	0.511654	0.111863	0.01493		672.5	1.71031	0.885876	0.370213	0.060691	0.018436	1.57165	0.942674	0.384888	0.060692	0.0174789
							54.314	1.00375	1.07095	0.789525	0.848115	-0.305727	-0.47106		269.2	5.7781	2.60239	0.630329	0.143505	0.023709	6.08384	2.42464	0.51229	0.112065	0.014919		673	1.70855	0.884966	0.369832	0.060629	0.018417	1.56933	0.942572	0.385026	0.060778	0.0179413
							54.336	1.00281	1.07063	0.789071	0.847509	-0.305985	-0.465923		269.4	5.77871	2.60313	0.630609	0.143583	0.023723	6.08456	2.42544	0.512435	0.111829	0.014798		673.5	1.7068	0.884057	0.369452	0.060566	0.018398	1.56724	0.942682	0.385631	0.061148	0.018294
							54.358	1.00336	1.0705	0.789015	0.847714	-0.307554	-0.4711		269.6	5.77932	2.60387	0.630889	0.143662	0.023737	6.08553	2.42653	0.513285	0.111771	0.015063		674	1.70504	0.883148	0.369073	0.060504	0.018379	1.56509	0.942337	0.385603	0.061131	0.0181045
							54.38	1.00261	1.07025	0.788647	0.846781	-0.308677	-0.475108		269.8	5.77992	2.60461	0.631169	0.14374	0.023752	6.08648	2.42736	0.513784	0.111568	0.014998		674.5	1.70329	0.882241	0.368693	0.060442	0.01836	1.56275	0.94189	0.385521	0.061192	0.0180831
							54.401	1.00274	1.0702	0.788201	0.845429	-0.309209	-0.475701		270	5.78053	2.60535	0.631449	0.143818	0.023766	6.08693	2.428	0.51405	0.111128	0.014782		675	1.70154	0.881335	0.368315	0.06038	0.018341	1.56074	0.941796	0.38562	0.06132	0.0181819
							54.423	1.00313	1.0703	0.787713	0.847349	-0.309055	-0.478595		270.2	5.78113	2.60609	0.631728	0.143897	0.02378	6.08824	2.42832	0.514191	0.111467	0.014716		675.5	1.69979	0.880429	0.367936	0.060318	0.018322	1.5584	0.941518	0.385284	0.06104	0.0180664
							54.445	1.00254	1.07039	0.787063	0.845645	-0.310724	-0.476292		270.4	5.78173	2.60683	0.632008	0.143975	0.023795	6.08897	2.42893	0.514916	0.111625	0.014897		676	1.69805	0.879525	0.367558	0.060256	0.018304	1.55626	0.941268	0.385424	0.060579	0.0180611
							54.467	1.00253	1.07012	0.786328	0.845174	-0.310968	-0.479546		270.6	5.78233	2.60757	0.632287	0.144053	0.023809	6.08995	2.42988	0.515825	0.112127	0.015064		676.5	1.6963	0.878621	0.367181	0.060194	0.018285	1.55464	0.941383	0.385785	0.061107	0.0181697
							54.488	1.00273	1.06948	0.785964	0.843642	-0.3109	-0.476536		270.8	5.78293	2.60831	0.632566	0.144131	0.023823	6.09039	2.43067	0.515916	0.11232	0.014955		677	1.69456	0.877718	0.366803	0.060132	0.018266	1.55285	0.941697	0.386534	0.061343	0.018067
							54.51	1.00256	1.07014	0.784877	0.843955	-0.312506	-0.482526		271	5.78353	2.60904	0.632844	0.144209	0.023837	6.09157	2.4319	0.516102	0.112872	0.014825		677.5	1.69282	0.876816	0.366426	0.06007	0.018247	1.55047	0.941328	0.386456	0.060867	0.0181272
							54.532	1.00241	1.07	0.784684	0.842663	-0.31361	-0.478208		271.2	5.78412	2.60978	0.633123	0.144287	0.023852	6.09267	2.43321	0.516695	0.112644	0.015346		678	1.69108	0.875916	0.36605	0.060009	0.018228	1.54832	0.941638	0.38671	0.06107	0.0182527
							54.554	1.00228	1.06918	0.784061	0.842462	-0.314673	-0.477726		271.4	5.78472	2.61051	0.633401	0.144366	0.023866	6.09346	2.4337	0.517235	0.112389	0.016158		678.5	1.68934	0.875016	0.365674	0.059947	0.01821	1.54602	0.941372	0.386503	0.061104	0.0179556
							54.575	1.00265	1.069	0.783009	0.843211	-0.314377	-0.479099		271.6	5.78531	2.61124	0.633679	0.144444	0.02388	6.09414	2.43496	0.517493	0.112059	0.01634		679	1.68761	0.874117	0.365298	0.059885	0.018191	1.54392	0.941444	0.386572	0.06135	0.0180225
							54.597	1.00197	1.07	0.783286	0.84166	-0.316152	-0.491528		271.8	5.7859	2.61197	0.633957	0.144522	0.023894	6.09538	2.43582	0.517349	0.111994	0.016226		679.5	1.68587	0.873219	0.364923	0.059824	0.018172	1.54177	0.941195	0.386604	0.061389	0.0182309
							54.619	1.0019	1.07005	0.782803	0.842021	-0.316425	-0.481464		272	5.78649	2.61271	0.634235	0.1446	0.023909	6.09515	2.43596	0.517168	0.111169	0.015343		680	1.68414	0.872321	0.364548	0.059762	0.018154	1.53925	0.94087	0.386442	0.060888	0.0179819
							54.641	1.00164	1.06925	0.782048	0.84143	-0.316578	-0.481699		272.2	5.78708	2.61343	0.634512	0.144677	0.023923	6.09544	2.43675	0.517503	0.111369	0.015544		680.5	1.68241	0.871425	0.364173	0.059701	0.018135	1.537	0.940489	0.386268	0.060721	0.0178246
							54.662	1.00197	1.06887	0.781262	0.838624	-0.318206	-0.48378		272.4	5.78767	2.61416	0.63479	0.144755	0.023937	6.09496	2.43706	0.517049	0.111387	0.01513		681	1.68068	0.87053	0.363799	0.05964	0.018116	1.53447	0.940723	0.386227	0.060862	0.0179145
							54.684	1.00155	1.06847	0.780348	0.838941	-0.317184	-0.49218		272.6	5.78825	2.61489	0.635067	0.144833	0.023951	6.09514	2.43776	0.516627	0.11162	0.015243		681.5	1.67895	0.869635	0.363426	0.059578	0.018098	1.53212	0.940363	0.386194	0.060668	0.0177424
							54.706	1.00146	1.06833	0.780154	0.838997	-0.319371	-0.487905		272.8	5.78884	2.61562	0.635344	0.144911	0.023966	6.09519	2.43824	0.516842	0.111439	0.014786		682	1.67723	0.868742	0.363052	0.059517	0.018079	1.52961	0.939794	0.385875	0.060788	0.0174894
							54.728	1.00139	1.06884	0.779762	0.839192	-0.319408	-0.49481		273	5.78942	2.61635	0.635621	0.144989	0.02398	6.09608	2.4397	0.517259	0.111921	0.014888		682.5	1.67551	0.867849	0.362679	0.059456	0.018061	1.52718	0.939106	0.385423	0.060329	0.0171595
							54.749	1.00153	1.06878	0.779293	0.837699	-0.320201	-0.48873		273.2	5.79	2.61707	0.635897	0.145067	0.023994	6.09622	2.44069	0.516756	0.111473	0.014553		683	1.67379	0.866958	0.362306	0.059395	0.018042	1.52491	0.938768	0.385405	0.060039	0.0169539
							54.771	1.00112	1.0674	0.778196	0.837587	-0.32111	-0.49715		273.4	5.79058	2.6178	0.636173	0.145144	0.024008	6.09635	2.44139	0.516888	0.111387	0.013809		683.5	1.67206	0.866067	0.361934	0.059334	0.018023	1.52258	0.938027	0.385226	0.059684	0.0165605
							54.793	1.00102	1.06754	0.778525	0.836802	-0.322036	-0.49032		273.6	5.79116	2.61852	0.63645	0.145222	0.024022	6.09684	2.44212	0.517296	0.111278	0.013377		684	1.67035	0.865177	0.361562	0.059273	0.018005	1.5198	0.93741	0.384654	0.059114	0.0161332
							54.815	1.00116	1.0689	0.777201	0.835583	-0.323456	-0.497142		273.8	5.79174	2.61924	0.636726	0.1453	0.024037	6.09682	2.44193	0.517196	0.111059	0.012748		684.5	1.66863	0.864288	0.361191	0.059212	0.017986	1.51761	0.937	0.384626	0.059062	0.0164943
							54.836	1.00101	1.06879	0.777276	0.836665	-0.323448	-0.501339		274	5.79232	2.61997	0.637001	0.145377	0.024051	6.09764	2.4426	0.517501	0.111461	0.012946		685	1.66692	0.8634	0.36082	0.059151	0.017968	1.5157	0.937118	0.385072	0.059268	0.0167972
							54.858	1.00096	1.06893	0.776062	0.834894	-0.32489	-0.497524		274.2	5.79289	2.62069	0.637277	0.145455	0.024065	6.09823	2.44321	0.517548	0.111309	0.012788		685.5	1.6652	0.862513	0.360449	0.05909	0.01795	1.51324	0.936826	0.384911	0.058618	0.0168368
							54.88	1.00063	1.0677	0.775414	0.835755	-0.324864	-0.505514		274.4	5.79347	2.62141	0.637552	0.145532	0.024079	6.09838	2.44368	0.517816	0.110949	0.012681		686	1.66349	0.861627	0.360079	0.05903	0.017931	1.51116	0.936741	0.38523	0.058285	0.0170736
							54.902	1.0004	1.06849	0.775149	0.834804	-0.326421	-0.504564		274.6	5.79404	2.62213	0.637827	0.14561	0.024093	6.09903	2.44454	0.51805	0.111417	0.012573		686.5	1.66178	0.860742	0.359709	0.058969	0.017913	1.50917	0.936535	0.38527	0.0585	0.0170471
							54.923	1.0003	1.06787	0.774298	0.831878	-0.326396	-0.505706		274.8	5.79461	2.62284	0.638102	0.145687	0.024108	6.09907	2.44528	0.518389	0.111597	0.012709		687	1.66008	0.859858	0.359339	0.058908	0.017894	1.50728	0.937069	0.38578	0.058509	0.0175379
							54.945	1.00019	1.06845	0.774159	0.832057	-0.327865	-0.50749		275	5.79518	2.62356	0.638377	0.145765	0.024122	6.10024	2.44662	0.51886	0.111877	0.013276		687.5	1.65837	0.858974	0.35897	0.058848	0.017876	1.50494	0.936997	0.385686	0.058761	0.0177602
							54.967	1.00029	1.06891	0.773244	0.832073	-0.32804	-0.511474		275.2	5.79575	2.62428	0.638652	0.145842	0.024136	6.10108	2.44773	0.519993	0.11192	0.01413		688	1.65667	0.858092	0.358601	0.058787	0.017858	1.50306	0.937327	0.38614	0.059018	0.0179794
							54.989	1.00026	1.0678	0.773163	0.829886	-0.329209	-0.510733		275.4	5.79632	2.62499	0.638926	0.14592	0.02415	6.10167	2.44815	0.520126	0.111662	0.014301		688.5	1.65497	0.85721	0.358233	0.058727	0.017839	1.5013	0.937642	0.386303	0.059256	0.018187
							55.01	0.999726	1.06777	0.772491	0.831077	-0.32947	-0.509742		275.6	5.79688	2.62571	0.6392	0.145997	0.024164	6.10278	2.44885	0.520453	0.111959	0.014583		689	1.65326	0.856329	0.357865	0.058667	0.017821	1.49962	0.938206	0.386892	0.059688	0.0184058
							55.032	1.00003	1.06729	0.771419	0.830131	-0.330039	-0.51237		275.8	5.79745	2.62642	0.639474	0.146074	0.024178	6.10386	2.44969	0.521437	0.112716	0.014998		689.5	1.65157	0.855449	0.357497	0.058606	0.017803	1.49764	0.938337	0.387059	0.059919	0.0184499
							55.054	1.00042	1.06734	0.771643	0.831464	-0.330189	-0.504536		276	5.79801	2.62713	0.639748	0.146151	0.024193	6.10401	2.45033	0.521992	0.112543	0.015329		690	1.64987	0.854571	0.35713	0.058546	0.017784	1.4953	0.938114	0.386876	0.059852	0.0180686
							55.076	0.999709	1.06726	0.770966	0.829395	-0.33131	-0.511188		276.2	5.79857	2.62785	0.640022	0.146229	0.024207	6.10499	2.45129	0.52256	0.113507	0.016291		690.5	1.64817	0.853693	0.356763	0.058486	0.017766	1.49323	0.938167	0.386811	0.059887	0.0180776
							55.097	1.00049	1.067	0.770012	0.829159	-0.332148	-0.513558		276.4	5.79913	2.62856	0.640295	0.146306	0.024221	6.10527	2.45204	0.522772	0.113456	0.016366		691	1.64648	0.852815	0.356396	0.058426	0.017748	1.4911	0.938682	0.387061	0.060211	0.0185028
							55.119	0.999894	1.0676	0.768857	0.828878	-0.333281	-0.514179		276.6	5.79969	2.62927	0.640569	0.146383	0.024235	6.1059	2.45342	0.523116	0.113701	0.016881		691.5	1.64479	0.851939	0.35603	0.058366	0.017729	1.48895	0.938125	0.386804	0.060133	0.0182268
							55.141	0.999348	1.06683	0.768795	0.826974	-0.334223	-0.511293		276.8	5.80025	2.62998	0.640842	0.14646	0.024249	6.10666	2.45423	0.524003	0.114115	0.017281		692	1.6431	0.851064	0.355664	0.058306	0.017711	1.48662	0.937586	0.386496	0.060012	0.0179972
							55.163	0.999348	1.06708	0.768597	0.827006	-0.334551	-0.517031		277	5.80081	2.63069	0.641114	0.146537	0.024263	6.10775	2.45603	0.524589	0.115375	0.017702		692.5	1.64141	0.85019	0.355299	0.058246	0.017693	1.48477	0.937195	0.386557	0.059993	0.0179648
							55.184	0.998937	1.06749	0.768064	0.826141	-0.336022	-0.519093		277.2	5.80136	2.63139	0.641387	0.146614	0.024277	6.10809	2.45651	0.524416	0.115089	0.017422		693	1.63973	0.849316	0.354934	0.058186	0.017675	1.4826	0.937003	0.386477	0.059794	0.0176369
							55.206	0.999519	1.06724	0.766855	0.827176	-0.335755	-0.515221		277.4	5.80192	2.6321	0.64166	0.146691	0.024292	6.10879	2.45715	0.524954	0.115549	0.016833		693.5	1.63804	0.848443	0.354569	0.058126	0.017657	1.48027	0.936477	0.386	0.059317	0.0175406
							55.228	0.999307	1.0672	0.766688	0.825722	-0.336288	-0.517072		277.6	5.80247	2.63281	0.641932	0.146768	0.024306	6.10964	2.45775	0.525422	0.115703	0.017004		694	1.63636	0.847572	0.354205	0.058067	0.017639	1.4781	0.936187	0.385956	0.059308	0.0178229
							55.25	0.998854	1.06691	0.766058	0.824847	-0.336172	-0.528836		277.8	5.80302	2.63351	0.642204	0.146845	0.02432	6.11	2.4581	0.525052	0.115661	0.016863		694.5	1.63468	0.846701	0.353841	0.058007	0.01762	1.47611	0.935586	0.385784	0.059378	0.0180628
							55.271	0.998853	1.06684	0.765458	0.824353	-0.337705	-0.521284		278	5.80357	2.63422	0.642476	0.146922	0.024334	6.11105	2.45973	0.525785	0.116246	0.016889		695	1.633	0.845831	0.353477	0.057948	0.017602	1.47376	0.935064	0.385591	0.058914	0.0177862
							55.293	0.998699	1.06604	0.764524	0.823375	-0.338998	-0.523612		278.2	5.80412	2.63492	0.642748	0.146999	0.024348	6.1108	2.45975	0.525005	0.115337	0.015641		695.5	1.63132	0.844962	0.353114	0.057888	0.017584	1.47155	0.934962	0.385497	0.058888	0.0180491
							55.315	0.998883	1.06741	0.764127	0.822507	-0.340352	-0.529385		278.4	5.80467	2.63562	0.643019	0.147076	0.024362	6.11079	2.45965	0.524898	0.115225	0.014676		696	1.62964	0.844094	0.352752	0.057828	0.017566	1.46935	0.934371	0.38534	0.058865	0.0181423
							55.337	0.998417	1.06574	0.76343	0.823448	-0.339938	-0.526074		278.6	5.80521	2.63632	0.64329	0.147153	0.024376	6.11121	2.46058	0.525004	0.115529	0.014954		696.5	1.62797	0.843227	0.352389	0.057769	0.017548	1.46734	0.934253	0.385458	0.059294	0.0184234
							55.358	0.997946	1.06571	0.762494	0.822254	-0.340248	-0.521758		278.8	5.80576	2.63702	0.643561	0.14723	0.02439	6.11165	2.46113	0.52465	0.115156	0.015222		697	1.6263	0.84236	0.352027	0.05771	0.01753	1.46529	0.934173	0.385384	0.059184	0.0185712
							55.38	0.998301	1.06705	0.762516	0.822394	-0.341151	-0.527758		279	5.8063	2.63772	0.643832	0.147307	0.024404	6.11278	2.46192	0.524231	0.115162	0.015144		697.5	1.62462	0.841495	0.351665	0.05765	0.017512	1.46333	0.933837	0.385609	0.059467	0.0184534
							55.402	0.997245	1.06674	0.761561	0.821244	-0.342145	-0.528321		279.2	5.80685	2.63842	0.644103	0.147383	0.024419	6.11328	2.46254	0.524569	0.114733	0.015189		698	1.62296	0.84063	0.351304	0.057591	0.017494	1.46191	0.934035	0.386146	0.059811	0.0188273
							55.424	0.998129	1.06595	0.761519	0.821901	-0.343462	-0.53015		279.4	5.80739	2.63912	0.644374	0.14746	0.024433	6.11443	2.46333	0.524575	0.115146	0.015113		698.5	1.62129	0.839767	0.350943	0.057532	0.017476	1.46038	0.934438	0.38654	0.060063	0.0190157
							55.445	0.997681	1.06627	0.760294	0.819556	-0.341548	-0.524354		279.6	5.80793	2.63982	0.644644	0.147537	0.024447	6.11516	2.46421	0.524989	0.11483	0.014939		699	1.61962	0.838904	0.350583	0.057473	0.017458	1.45859	0.93459	0.386743	0.060582	0.0191001
							55.467	0.997988	1.06714	0.759757	0.818253	-0.343598	-0.537895		279.8	5.80846	2.64051	0.644914	0.147613	0.024461	6.116	2.46476	0.52565	0.114951	0.014738		699.5	1.61796	0.838042	0.350222	0.057414	0.01744	1.45669	0.934522	0.386909	0.06084	0.0195776
							55.489	0.997583	1.06613	0.759292	0.819193	-0.344986	-0.537397		280	5.809	2.64121	0.645184	0.14769	0.024475	6.1164	2.46506	0.525202	0.114463	0.01452		700	1.6163	0.837181	0.349863	0.057355	0.017422	1.45472	0.934429	0.387359	0.060939	0.0197633
							55.51	0.998012	1.06546	0.758202	0.817538	-0.345185	-0.537456		280.2	5.80954	2.6419	0.645454	0.147767	0.024489	6.11678	2.46571	0.525966	0.114842	0.014836		700.5	1.61464	0.836321	0.349503	0.057296	0.017404	1.45296	0.934795	0.387467	0.060978	0.0199823
							55.532	0.997161	1.06648	0.757672	0.816926	-0.346415	-0.536763		280.4	5.81007	2.6426	0.645724	0.147843	0.024503	6.11739	2.46702	0.526813	0.114918	0.015257		701	1.61298	0.835461	0.349144	0.057237	0.017387	1.45077	0.934909	0.387698	0.061407	0.0204082
							55.554	0.997829	1.06599	0.757416	0.81654	-0.345671	-0.540341		280.6	5.81061	2.64329	0.645993	0.14792	0.024517	6.11805	2.46801	0.527176	0.115	0.015665		701.5	1.61132	0.834603	0.348785	0.057178	0.017369	1.44867	0.934438	0.387271	0.061282	0.0200149
							55.576	0.996946	1.06516	0.75712	0.816623	-0.348505	-0.54228		280.8	5.81114	2.64398	0.646262	0.147996	0.024531	6.11885	2.46863	0.527701	0.115565	0.015755		702	1.60966	0.833746	0.348427	0.05712	0.017351	1.4466	0.93436	0.387609	0.061542	0.0199366
							55.597	0.997015	1.06591	0.755315	0.816165	-0.348112	-0.536599		281	5.81167	2.64467	0.646531	0.148072	0.024545	6.11979	2.47015	0.528492	0.115759	0.016046		702.5	1.60801	0.832889	0.348069	0.057061	0.017333	1.44481	0.93408	0.388066	0.061525	0.0197533
							55.619	0.997056	1.06509	0.755248	0.815237	-0.348099	-0.539509		281.2	5.8122	2.64536	0.6468	0.148149	0.024559	6.12041	2.47105	0.529051	0.115646	0.016234		703	1.60636	0.832033	0.347711	0.057002	0.017315	1.44225	0.9336	0.387527	0.061224	0.0192306
							55.641	0.997313	1.0641	0.755016	0.81547	-0.3484	-0.544103		281.4	5.81273	2.64605	0.647069	0.148225	0.024573	6.12077	2.47155	0.529753	0.115572	0.016002		703.5	1.60471	0.831178	0.347354	0.056944	0.017297	1.43995	0.933209	0.3872	0.061024	0.0191909
							55.663	0.997164	1.06528	0.75346	0.814932	-0.350038	-0.536903		281.6	5.81326	2.64674	0.647337	0.148302	0.024587	6.12125	2.47262	0.530111	0.11568	0.016584		704	1.60306	0.830324	0.346997	0.056885	0.01728	1.43751	0.932598	0.386801	0.061051	0.0185861
							55.684	0.996821	1.06443	0.753756	0.813763	-0.350853	-0.54959		281.8	5.81378	2.64743	0.647605	0.148378	0.024601	6.12161	2.47322	0.530591	0.115926	0.016451		704.5	1.60141	0.829471	0.346641	0.056827	0.017262	1.43502	0.932124	0.38636	0.060836	0.0179166
							55.706	0.996857	1.06483	0.752744	0.810813	-0.351232	-0.548985		282	5.81431	2.64811	0.647874	0.148454	0.024615	6.12178	2.47358	0.530994	0.115727	0.015798		705	1.59977	0.828619	0.346285	0.056768	0.017244	1.43296	0.932127	0.386197	0.060812	0.0176925
							55.728	0.997091	1.06437	0.752833	0.811308	-0.351969	-0.549774		282.2	5.81483	2.6488	0.648141	0.14853	0.024629	6.12143	2.47358	0.530465	0.115161	0.01511		705.5	1.59812	0.827768	0.345929	0.05671	0.017226	1.43071	0.932063	0.386013	0.061	0.0176858
							55.75	0.996922	1.06493	0.751215	0.811697	-0.352668	-0.547898		282.4	5.81536	2.64948	0.648409	0.148607	0.024643	6.12156	2.47432	0.530466	0.115145	0.014779		706	1.59648	0.826917	0.345573	0.056652	0.017209	1.42834	0.931308	0.385707	0.060679	0.017143
							55.771	0.996496	1.06375	0.750975	0.80932	-0.35356	-0.555909		282.6	5.81588	2.65017	0.648677	0.148683	0.024657	6.12205	2.47493	0.53029	0.115481	0.015114		706.5	1.59484	0.826068	0.345218	0.056594	0.017191	1.42639	0.931471	0.385671	0.060647	0.0172358
							55.793	0.996273	1.0641	0.749803	0.808334	-0.353866	-0.55216		282.8	5.8164	2.65085	0.648944	0.148759	0.024671	6.12228	2.47522	0.529853	0.115236	0.014938		707	1.5932	0.825219	0.344864	0.056535	0.017173	1.42397	0.930626	0.385237	0.060116	0.0167426
							55.815	0.99637	1.06434	0.749413	0.808653	-0.353555	-0.550311		283	5.81692	2.65153	0.649211	0.148835	0.024685	6.12273	2.47562	0.529966	0.114971	0.014592		707.5	1.59156	0.824371	0.344509	0.056477	0.017156	1.42195	0.930174	0.385139	0.060171	0.0163965
							55.837	0.995821	1.06399	0.748827	0.807484	-0.354698	-0.556569		283.2	5.81743	2.65222	0.649478	0.148911	0.024699	6.12311	2.47629	0.529965	0.115023	0.014785		708	1.58993	0.823524	0.344155	0.056419	0.017138	1.4203	0.930039	0.384879	0.060043	0.0164706
							55.858	0.995621	1.0635	0.748848	0.807824	-0.357008	-0.553913		283.4	5.81795	2.6529	0.649745	0.148987	0.024713	6.12435	2.47745	0.530225	0.115802	0.015141		708.5	1.5883	0.822678	0.343802	0.056361	0.017121	1.4185	0.929964	0.384804	0.059668	0.0166149
							55.88	0.996124	1.06372	0.747094	0.806149	-0.356964	-0.560104		283.6	5.81847	2.65358	0.650011	0.149063	0.024727	6.12441	2.47791	0.530328	0.11573	0.015245		709	1.58666	0.821833	0.343449	0.056303	0.017103	1.41645	0.929669	0.384682	0.05985	0.0166313
							55.902	0.995868	1.0626	0.747159	0.806624	-0.356682	-0.554315		283.8	5.81898	2.65426	0.650278	0.149139	0.024741	6.1254	2.47814	0.530545	0.116748	0.014876		709.5	1.58503	0.820989	0.343096	0.056246	0.017085	1.41434	0.929355	0.384823	0.05955	0.0164858
							55.924	0.995727	1.06311	0.746129	0.806231	-0.358667	-0.560528		284	5.81949	2.65494	0.650544	0.149215	0.024755	6.12597	2.47911	0.530919	0.117192	0.014854		710	1.58341	0.820145	0.342743	0.056188	0.017068	1.41241	0.929329	0.384743	0.059466	0.0164014
							55.945	0.995464	1.063	0.745333	0.805791	-0.358794	-0.560611		284.2	5.82001	2.65561	0.65081	0.149291	0.024769	6.1261	2.47989	0.531609	0.117414	0.015288		710.5	1.58178	0.819302	0.342391	0.05613	0.01705	1.41069	0.929474	0.384699	0.05954	0.0165105
							55.967	0.995195	1.06305	0.744515	0.803921	-0.359443	-0.558957		284.4	5.82052	2.65629	0.651076	0.149367	0.024783	6.12767	2.48143	0.532431	0.117962	0.015674		711	1.58015	0.818461	0.342039	0.056072	0.017033	1.4087	0.929319	0.385314	0.059425	0.0165377
							55.989	0.994789	1.06223	0.74423	0.804981	-0.360508	-0.559161		284.6	5.82103	2.65696	0.651341	0.149443	0.024797	6.12843	2.48248	0.53314	0.118409	0.01542		711.5	1.57853	0.81762	0.341688	0.056015	0.017015	1.40691	0.928928	0.385242	0.059142	0.0162807
							56.011	0.995734	1.0633	0.742866	0.802631	-0.3603	-0.566957		284.8	5.82153	2.65764	0.651607	0.149519	0.024811	6.1285	2.48324	0.533325	0.118328	0.015662		712	1.57691	0.81678	0.341337	0.055957	0.016998	1.405	0.928553	0.385764	0.059256	0.0163533
							56.032	0.99558	1.06388	0.743248	0.801561	-0.360929	-0.560194		285	5.82204	2.65831	0.651872	0.149594	0.024825	6.12925	2.48428	0.534132	0.118078	0.016489		712.5	1.57529	0.815941	0.340986	0.0559	0.01698	1.40332	0.928556	0.386085	0.059193	0.0164678
							56.054	0.995049	1.06254	0.741655	0.801611	-0.361863	-0.563894		285.2	5.82255	2.65899	0.652137	0.14967	0.024839	6.12967	2.48535	0.534573	0.118084	0.016423		713	1.57367	0.815102	0.340636	0.055842	0.016963	1.401	0.928648	0.386113	0.059331	0.0163818
							56.076	0.994723	1.0622	0.741117	0.801325	-0.36376	-0.569228		285.4	5.82305	2.65966	0.652402	0.149746	0.024853	6.13057	2.48606	0.535272	0.118516	0.016513		713.5	1.57205	0.814265	0.340286	0.055785	0.016945	1.39923	0.928444	0.385817	0.05918	0.0163418
							56.098	0.994948	1.06196	0.740314	0.800235	-0.362035	-0.560281		285.6	5.82355	2.66033	0.652667	0.149821	0.024867	6.13119	2.48682	0.535439	0.118262	0.016796		714	1.57044	0.813428	0.339936	0.055728	0.016928	1.39718	0.928365	0.385728	0.059038	0.0160201
							56.119	0.994559	1.06237	0.740117	0.800317	-0.363935	-0.569295		285.8	5.82406	2.661	0.652931	0.149897	0.024881	6.13133	2.48719	0.535942	0.117628	0.016459		714.5	1.56882	0.812592	0.339587	0.05567	0.016911	1.39544	0.928349	0.386565	0.059429	0.0160344
							56.141	0.994948	1.06206	0.739657	0.799349	-0.364098	-0.569451		286	5.82456	2.66167	0.653195	0.149973	0.024895	6.1316	2.48816	0.536067	0.117221	0.016048		715	1.56721	0.811758	0.339238	0.055613	0.016893	1.39354	0.928547	0.386969	0.059901	0.0161639
							56.163	0.99435	1.06182	0.739028	0.798115	-0.364349	-0.574761		286.2	5.82506	2.66234	0.65346	0.150048	0.024909	6.13198	2.48902	0.536359	0.117177	0.015916		715.5	1.5656	0.810924	0.338889	0.055556	0.016876	1.3914	0.928277	0.386812	0.060004	0.0159905
							56.185	0.994629	1.06286	0.73787	0.797344	-0.365183	-0.574001		286.4	5.82556	2.66301	0.653724	0.150124	0.024923	6.13252	2.48943	0.53602	0.116533	0.015529		716	1.56399	0.81009	0.338541	0.055499	0.016859	1.38963	0.928103	0.386968	0.06013	0.0160798
							56.206	0.994245	1.06182	0.737291	0.7966	-0.366871	-0.568096		286.6	5.82606	2.66368	0.653987	0.150199	0.024937	6.13321	2.48948	0.536537	0.116692	0.01588		716.5	1.56239	0.809258	0.338193	0.055442	0.016841	1.38783	0.927881	0.386874	0.060271	0.0166886
							56.228	0.99351	1.06179	0.736567	0.797242	-0.366225	-0.577919		286.8	5.82655	2.66434	0.654251	0.150275	0.024951	6.13362	2.49035	0.536176	0.116503	0.015636		717	1.56078	0.808427	0.337846	0.055385	0.016824	1.3857	0.927034	0.38651	0.060039	0.0164747
							56.25	0.994101	1.06183	0.735653	0.796644	-0.36679	-0.575118		287	5.82705	2.66501	0.654514	0.15035	0.024965	6.13433	2.49045	0.536424	0.116111	0.015396		717.5	1.55918	0.807596	0.337499	0.055328	0.016807	1.38399	0.926774	0.385964	0.059932	0.0161283
							56.272	0.993826	1.06153	0.734785	0.795484	-0.367701	-0.575129		287.2	5.82754	2.66567	0.654777	0.150426	0.024979	6.13508	2.49114	0.53611	0.11602	0.015786		718	1.55758	0.806766	0.337152	0.055271	0.016789	1.38213	0.926631	0.385728	0.059816	0.0163686
							56.293	0.993397	1.06165	0.734502	0.793177	-0.369234	-0.57931		287.4	5.82803	2.66634	0.65504	0.150501	0.024993	6.13588	2.4918	0.536105	0.116092	0.015779		718.5	1.55598	0.805937	0.336806	0.055214	0.016772	1.37997	0.926445	0.385562	0.059809	0.0161516
							56.315	0.993379	1.06111	0.734081	0.794156	-0.369723	-0.576492		287.6	5.82853	2.667	0.655303	0.150576	0.025006	6.13592	2.49173	0.535893	0.11574	0.015346		719	1.55438	0.805109	0.33646	0.055158	0.016755	1.37811	0.92603	0.385227	0.059748	0.0158812
							56.337	0.993224	1.06106	0.733285	0.792257	-0.370763	-0.580837		287.8	5.82902	2.66766	0.655566	0.150652	0.02502	6.13669	2.49221	0.536373	0.115793	0.01497		719.5	1.55278	0.804282	0.336114	0.055101	0.016738	1.37611	0.92611	0.385253	0.059814	0.0161803
							56.359	0.993572	1.06116	0.732133	0.793074	-0.370656	-0.574898		288	5.82951	2.66832	0.655828	0.150727	0.025034	6.13704	2.49296	0.536713	0.115844	0.014766		720	1.55119	0.803456	0.335769	0.055044	0.016721	1.37447	0.926208	0.385048	0.059798	0.0163946
							56.38	0.99318	1.05991	0.731196	0.791021	-0.371095	-0.584345		288.2	5.83	2.66898	0.656091	0.150802	0.025048	6.13705	2.49293	0.536503	0.115365	0.01445		720.5	1.54959	0.80263	0.335424	0.054988	0.016703	1.37268	0.92632	0.384971	0.059724	0.0166021
							56.402	0.99318	1.06068	0.73072	0.791143	-0.371339	-0.582011		288.4	5.83048	2.66964	0.656353	0.150877	0.025062	6.13793	2.49435	0.536892	0.11625	0.014969		721	1.548	0.801806	0.335079	0.054931	0.016686	1.37092	0.926269	0.384955	0.059398	0.016608
							56.424	0.992495	1.06045	0.730338	0.789655	-0.371641	-0.583653		288.6	5.83097	2.6703	0.656615	0.150953	0.025076	6.13825	2.49523	0.537238	0.116807	0.015611		721.5	1.54641	0.800982	0.334735	0.054875	0.016669	1.36904	0.926222	0.384763	0.059581	0.0168853
							56.446	0.992776	1.06007	0.729407	0.79014	-0.372259	-0.580214		288.8	5.83145	2.67096	0.656876	0.151028	0.02509	6.13885	2.49598	0.537209	0.117069	0.016343		722	1.54482	0.800159	0.334391	0.054819	0.016652	1.36743	0.926566	0.385225	0.059831	0.017043
							56.467	0.992812	1.06019	0.728704	0.789522	-0.373545	-0.586918		289	5.83194	2.67162	0.657138	0.151103	0.025104	6.13955	2.49695	0.53793	0.117665	0.016434		722.5	1.54323	0.799337	0.334047	0.054762	0.016635	1.36592	0.927019	0.385789	0.059919	0.0174705
							56.489	0.992026	1.0601	0.727812	0.787873	-0.374563	-0.591378		289.2	5.83242	2.67227	0.657399	0.151178	0.025118	6.14001	2.49743	0.538064	0.11815	0.016609		723	1.54165	0.798516	0.333704	0.054706	0.016618	1.3638	0.926542	0.385542	0.059609	0.0172566
							56.511	0.991858	1.05939	0.727701	0.7873	-0.37503	-0.585582		289.4	5.8329	2.67293	0.65766	0.151253	0.025132	6.14074	2.49838	0.538735	0.119105	0.017238		723.5	1.54006	0.797695	0.333361	0.05465	0.016601	1.36198	0.926128	0.384924	0.059466	0.0173884
							56.533	0.992421	1.05909	0.727246	0.786008	-0.374735	-0.589656		289.6	5.83338	2.67358	0.657921	0.151328	0.025145	6.1406	2.49898	0.538635	0.118867	0.017094		724	1.53848	0.796876	0.333019	0.054594	0.016584	1.36003	0.926064	0.385467	0.059701	0.0176654
							56.554	0.992112	1.0598	0.726168	0.786036	-0.375327	-0.593219		289.8	5.83386	2.67424	0.658182	0.151403	0.025159	6.14116	2.50026	0.539246	0.119607	0.017237		724.5	1.5369	0.796057	0.332677	0.054538	0.016567	1.35785	0.925615	0.385976	0.05987	0.0175133
							56.576	0.991693	1.05969	0.725034	0.78551	-0.375712	-0.594772		290	5.83434	2.67489	0.658443	0.151478	0.025173	6.14164	2.50114	0.539405	0.119977	0.017185		725	1.53532	0.795239	0.332335	0.054481	0.01655	1.35606	0.925628	0.38587	0.060018	0.0178543
							56.598	0.992021	1.05943	0.725246	0.786041	-0.376094	-0.592756		290.2	5.83482	2.67554	0.658703	0.151553	0.025187	6.1427	2.50189	0.539948	0.120663	0.017656		725.5	1.53374	0.794422	0.331993	0.054426	0.016533	1.35435	0.925513	0.386021	0.06024	0.0181912
							56.62	0.991654	1.06013	0.72427	0.786179	-0.377051	-0.593342		290.4	5.83529	2.6762	0.658963	0.151628	0.025201	6.14326	2.50228	0.53972	0.120796	0.017432		726	1.53217	0.793606	0.331652	0.05437	0.016516	1.35274	0.924942	0.386075	0.060133	0.0185411
							56.641	0.991523	1.06012	0.723169	0.783927	-0.378047	-0.595408		290.6	5.83577	2.67685	0.659223	0.151703	0.025215	6.14382	2.5038	0.540462	0.121491	0.016989		726.5	1.53059	0.792791	0.331312	0.054314	0.016499	1.35082	0.924362	0.386173	0.059998	0.0183009
							56.663	0.991588	1.05877	0.723014	0.78063	-0.378047	-0.597296		290.8	5.83624	2.6775	0.659483	0.151778	0.025229	6.14439	2.50462	0.540148	0.121393	0.016438		727	1.52902	0.791976	0.330971	0.054258	0.016482	1.34895	0.924031	0.385934	0.05969	0.018047
							56.685	0.991241	1.05844	0.722207	0.78086	-0.379884	-0.593818		291	5.83671	2.67815	0.659743	0.151852	0.025242	6.14498	2.50479	0.540054	0.120784	0.016394		727.5	1.52745	0.791162	0.330631	0.054202	0.016465	1.34721	0.923969	0.38597	0.059958	0.0180931
							56.707	0.99141	1.05933	0.721359	0.780601	-0.380853	-0.603054		291.2	5.83719	2.67879	0.660003	0.151927	0.025256	6.14578	2.50546	0.539899	0.120839	0.016252		728	1.52588	0.790349	0.330291	0.054146	0.016448	1.34516	0.923629	0.385842	0.059802	0.0179837
							56.728	0.990875	1.05909	0.720378	0.781018	-0.380269	-0.601786		291.4	5.83766	2.67944	0.660262	0.152002	0.02527	6.14616	2.50601	0.539823	0.120428	0.015956		728.5	1.52431	0.789537	0.329952	0.054091	0.016431	1.34362	0.923691	0.385978	0.059963	0.0182619
							56.75	0.990762	1.05994	0.71958	0.779591	-0.380467	-0.604431		291.6	5.83813	2.68009	0.660521	0.152077	0.025284	6.14687	2.5066	0.540211	0.12019	0.015796		729	1.52275	0.788726	0.329613	0.054035	0.016414	1.34195	0.923434	0.386144	0.060121	0.0186929
							56.772	0.990466	1.05855	0.719108	0.778536	-0.382856	-0.597696		291.8	5.83859	2.68073	0.66078	0.152151	0.025298	6.14788	2.50751	0.541283	0.120447	0.015896		729.5	1.52118	0.787916	0.329274	0.05398	0.016397	1.3399	0.923486	0.386339	0.060108	0.0189407
							56.794	0.990169	1.05807	0.718711	0.779389	-0.382444	-0.601677		292	5.83906	2.68138	0.661039	0.152226	0.025312	6.14863	2.50847	0.541163	0.120371	0.015451		730	1.51962	0.787106	0.328936	0.053924	0.01638	1.33821	0.923466	0.386321	0.060055	0.0188434
							56.815	0.990559	1.05852	0.71738	0.777314	-0.383085	-0.597218		292.2	5.83953	2.68202	0.661297	0.1523	0.025325	6.14912	2.50881	0.54133	0.120073	0.015635		730.5	1.51806	0.786298	0.328598	0.053869	0.016363	1.33626	0.923745	0.386333	0.059912	0.0191332
							56.837	0.9907	1.05875	0.717091	0.777284	-0.383457	-0.604618		292.4	5.83999	2.68267	0.661556	0.152375	0.025339	6.14986	2.50969	0.541657	0.120004	0.016026		731	1.5165	0.78549	0.328261	0.053814	0.016347	1.33464	0.924078	0.386694	0.059971	0.0191433
							56.859	0.990651	1.05803	0.71599	0.776082	-0.38442	-0.607861		292.6	5.84046	2.68331	0.661814	0.15245	0.025353	6.15043	2.51019	0.541593	0.119887	0.015918		731.5	1.51494	0.784683	0.327923	0.053758	0.01633	1.33279	0.92431	0.386761	0.06034	0.0190348
							56.881	0.990414	1.05861	0.715395	0.774902	-0.384049	-0.610698		292.8	5.84092	2.68395	0.662072	0.152524	0.025367	6.15057	2.51094	0.54209	0.119995	0.016041		732	1.51338	0.783877	0.327586	0.053703	0.016313	1.33072	0.923884	0.38674	0.059959	0.0185869
							56.902	0.990522	1.05835	0.714103	0.774623	-0.385543	-0.60889		293	5.84138	2.68459	0.66233	0.152599	0.025381	6.15013	2.51084	0.542068	0.119246	0.015582		732.5	1.51183	0.783071	0.32725	0.053648	0.016296	1.32883	0.923581	0.38672	0.059597	0.0188219
							56.924	0.990193	1.05838	0.714176	0.773701	-0.385819	-0.609766		293.2	5.84184	2.68523	0.662587	0.152673	0.025394	6.15021	2.51063	0.541941	0.119026	0.015611		733	1.51028	0.782267	0.326914	0.053593	0.01628	1.32704	0.9232	0.386479	0.05964	0.0187581
							56.946	0.990004	1.05724	0.71334	0.771859	-0.386186	-0.609979		293.4	5.8423	2.68587	0.662845	0.152747	0.025408	6.15067	2.51143	0.54223	0.119064	0.015622		733.5	1.50873	0.781463	0.326578	0.053538	0.016263	1.32516	0.923201	0.386224	0.059632	0.0187875
							56.968	0.989568	1.05813	0.712329	0.772853	-0.387387	-0.612923		293.6	5.84276	2.68651	0.663102	0.152822	0.025422	6.15069	2.51162	0.541973	0.118658	0.014922		734	1.50717	0.78066	0.326242	0.053483	0.016246	1.32291	0.922898	0.386517	0.059515	0.0185283
							56.989	0.989655	1.05702	0.711238	0.772215	-0.387401	-0.616984		293.8	5.84322	2.68715	0.663359	0.152896	0.025436	6.15106	2.51188	0.541939	0.118005	0.014678		734.5	1.50563	0.779858	0.325907	0.053428	0.016229	1.32066	0.922722	0.38618	0.059224	0.0181683
							57.011	0.98953	1.05839	0.709923	0.770495	-0.38825	-0.617234		294	5.84368	2.68779	0.663616	0.15297	0.025449	6.15146	2.51216	0.541999	0.117548	0.014661		735	1.50408	0.779057	0.325572	0.053373	0.016213	1.319	0.922637	0.386146	0.059181	0.0181566
							57.033	0.988948	1.05707	0.709636	0.769131	-0.388699	-0.613908		294.2	5.84413	2.68842	0.663873	0.153045	0.025463	6.15193	2.51317	0.542649	0.117543	0.01472		735.5	1.50253	0.778256	0.325238	0.053318	0.016196	1.31707	0.9224	0.38639	0.059251	0.0181036
							57.055	0.988711	1.05777	0.709147	0.768126	-0.3894	-0.619953		294.4	5.84459	2.68906	0.66413	0.153119	0.025477	6.1513	2.51371	0.542178	0.117053	0.014245		736	1.50099	0.777457	0.324904	0.053263	0.016179	1.31547	0.922156	0.386504	0.059114	0.0181735
							57.076	0.988762	1.05861	0.708349	0.767204	-0.389671	-0.615456		294.6	5.84504	2.68969	0.664386	0.153193	0.025491	6.15169	2.51489	0.542972	0.117045	0.014153		736.5	1.49945	0.776658	0.32457	0.053208	0.016163	1.31374	0.921875	0.386556	0.05878	0.0178325
							57.098	0.988681	1.05755	0.707425	0.767599	-0.390459	-0.615008		294.8	5.84549	2.69033	0.664642	0.153267	0.025505	6.15198	2.51483	0.543004	0.116626	0.014236		737	1.49791	0.77586	0.324236	0.053154	0.016146	1.31197	0.921802	0.38649	0.058646	0.0179638
							57.12	0.988877	1.05714	0.706333	0.767203	-0.391727	-0.613088		295	5.84594	2.69096	0.664898	0.153341	0.025518	6.15252	2.51568	0.542919	0.117318	0.015101		737.5	1.49637	0.775063	0.323903	0.053099	0.01613	1.3104	0.921621	0.386621	0.058844	0.0181393
							57.142	0.988444	1.05688	0.706145	0.765079	-0.391359	-0.621799		295.2	5.84639	2.69159	0.665154	0.153416	0.025532	6.15323	2.51607	0.543456	0.1177	0.015061		738	1.49483	0.774267	0.32357	0.053045	0.016113	1.30849	0.920855	0.386061	0.058726	0.018042
							57.163	0.98872	1.05718	0.705888	0.764792	-0.391884	-0.626953		295.4	5.84684	2.69223	0.66541	0.15349	0.025546	6.15371	2.51701	0.543661	0.118007	0.015419		738.5	1.4933	0.773471	0.323238	0.05299	0.016096	1.30685	0.920579	0.386012	0.058742	0.0183745
							57.185	0.987735	1.05707	0.704713	0.764677	-0.392584	-0.625044		295.6	5.84729	2.69286	0.665665	0.153564	0.02556	6.1547	2.51838	0.544516	0.119079	0.016193		739	1.49176	0.772676	0.322906	0.052936	0.01608	1.3048	0.920002	0.385713	0.058928	0.0183198
							57.207	0.987574	1.05643	0.704264	0.7652	-0.393419	-0.623003		295.8	5.84774	2.69349	0.665921	0.153638	0.025573	6.15557	2.51928	0.544983	0.11967	0.016309		739.5	1.49023	0.771883	0.322574	0.052881	0.016063	1.30298	0.919516	0.385585	0.058623	0.0181465
							57.229	0.987516	1.05682	0.703514	0.76216	-0.392702	-0.630031		296	5.84818	2.69412	0.666176	0.153712	0.025587	6.15617	2.51999	0.545219	0.120166	0.016694		740	1.4887	0.77109	0.322243	0.052827	0.016047	1.30094	0.919176	0.385391	0.058692	0.0177776
							57.25	0.987622	1.0557	0.70203	0.761404	-0.395142	-0.627891		296.2	5.84863	2.69474	0.666431	0.153786	0.025601	6.15631	2.52042	0.545938	0.119992	0.016856		740.5	1.48717	0.770297	0.321912	0.052773	0.01603	1.29924	0.919177	0.385254	0.058385	0.017615
							57.272	0.987951	1.05598	0.701532	0.761233	-0.394661	-0.625688		296.4	5.84907	2.69537	0.666686	0.15386	0.025615	6.15734	2.5212	0.546491	0.120137	0.01704		741	1.48564	0.769506	0.321581	0.052719	0.016014	1.29774	0.918761	0.385398	0.058464	0.0173195
							57.294	0.987704	1.05664	0.700857	0.760606	-0.395484	-0.630857		296.6	5.84951	2.696	0.66694	0.153933	0.025628	6.15807	2.52163	0.546849	0.120369	0.016944		741.5	1.48411	0.768715	0.32125	0.052664	0.015998	1.2957	0.918438	0.385243	0.05865	0.0170722
							57.316	0.986921	1.05529	0.700116	0.76063	-0.395319	-0.629671		296.8	5.84996	2.69662	0.667195	0.154007	0.025642	6.15836	2.52222	0.547571	0.120842	0.017541		742	1.48259	0.767925	0.32092	0.05261	0.015981	1.29381	0.917874	0.38522	0.058365	0.0167304
[truncated: 3,516 more rows]

## Sheet: Fig. 2
	a (right)					c (right)				d (right)					e (right)
[truncated: 1,824 more rows]

## Sheet: Fig. 3
	b							c				d
[truncated: 30 more rows]

## Sheet: Fig. 4
	a			b (left)							b (middle)							b (right)							c
[truncated: 126 more rows]

[truncated: 6 more sheets: Fig. 5, Fig. S1, Fig. S2, Fig. S3, Fig. S4, Fig. S5]
